# Supplementary material for: Direct structure determination of vemurafenib polymorphism from compact spherulites using 3D electron diffraction
Source: Commun Chem. 2023 Jan 23;6:18. doi: 10.1038/s42004-022-00804-2 (PMC9871043; doi:10.1038/s42004-022-00804-2)
Supplement: Supplementary file 3 — Supplementary Data 1 [file 42004_2022_804_MOESM3_ESM.cif]

####################################################################### 
# 
# This file contains crystal structure data downloaded from the 
# Cambridge Structural Database (CSD) hosted by the Cambridge 
# Crystallographic Data Centre (CCDC).
# 
# Full information about CCDC data access policies and citation 
# guidelines are available at http://www.ccdc.cam.ac.uk/access/V1 
# 
# Audit and citation data items may have been added by the CCDC. 
# Please retain this information to preserve the provenance of 
# this file and to allow appropriate attribution of the data. 
# 
#######################################################################

data_Alpha-VMN-1893045-SCXRD
_audit_block_doi                 10.5517/ccdc.csd.cc21jvzf
_database_code_depnum_ccdc_archive 'CCDC 1893045'
loop_
_audit_author_name
_audit_author_address
'Ming Lu'
;SUN YAT-SEN UNIVERSITY
China
;
_audit_update_record             
;
2019-01-23 deposited with the CCDC.	2023-01-15 downloaded from the CCDC.
;
_audit_creation_date             2018-11-28
_audit_creation_method           
;
Olex2 1.2
(compiled 2018.05.29 svn.r3508 for OlexSys, GUI svn.r5506)
;
_shelx_SHELXL_version_number     2016/6
_chemical_name_common            Vemurafenib
_chemical_formula_moiety         'C23 H18 Cl F2 N3 O3 S'
_chemical_formula_sum            'C23 H18 Cl F2 N3 O3 S'
_chemical_formula_weight         489.91
_chemical_melting_point          546K
loop_
_atom_type_symbol
_atom_type_description
_atom_type_scat_dispersion_real
_atom_type_scat_dispersion_imag
_atom_type_scat_source
C C 0.0181 0.0091 'International Tables Vol C Tables 4.2.6.8 and 6.1.1.4'
H H 0.0000 0.0000 'International Tables Vol C Tables 4.2.6.8 and 6.1.1.4'
N N 0.0311 0.0180 'International Tables Vol C Tables 4.2.6.8 and 6.1.1.4'
O O 0.0492 0.0322 'International Tables Vol C Tables 4.2.6.8 and 6.1.1.4'
S S 0.3331 0.5567 'International Tables Vol C Tables 4.2.6.8 and 6.1.1.4'
Cl Cl 0.3639 0.7018 'International Tables Vol C Tables 4.2.6.8 and 6.1.1.4'
F F 0.0727 0.0534 'International Tables Vol C Tables 4.2.6.8 and 6.1.1.4'

_shelx_space_group_comment       
;
The symmetry employed for this shelxl refinement is uniquely defined
by the following loop, which should always be used as a source of
symmetry information in preference to the above space-group names.
They are only intended as comments.
;
_space_group_crystal_system      monoclinic
_space_group_IT_number           14
_space_group_name_Hall           '-P 2yn'
loop_
_space_group_symop_operation_xyz
'x, y, z'
'-x+1/2, y+1/2, -z+1/2'
'-x, -y, -z'
'x-1/2, -y-1/2, z-1/2'

_cell_length_a                   19.1792(2)
_cell_length_b                   5.67020(10)
_cell_length_c                   20.1250(2)
_cell_angle_alpha                90
_cell_angle_beta                 96.0960(10)
_cell_angle_gamma                90
_cell_volume                     2176.22(5)
_cell_formula_units_Z            4
_cell_measurement_reflns_used    8215
_cell_measurement_temperature    297.99(10)
_cell_measurement_theta_max      76.6140
_cell_measurement_theta_min      3.0080
_shelx_estimated_absorpt_T_max   ?
_shelx_estimated_absorpt_T_min   ?
_exptl_absorpt_coefficient_mu    2.889
_exptl_absorpt_correction_T_max  1.00000
_exptl_absorpt_correction_T_min  0.42909
_exptl_absorpt_correction_type   multi-scan
_exptl_absorpt_process_details   
;
CrysAlisPro 1.171.39.46 (Rigaku Oxford Diffraction, 2018)
Empirical absorption correction using spherical harmonics,
 implemented in SCALE3 ABSPACK scaling algorithm.
;
_exptl_absorpt_special_details   ?
_exptl_crystal_colour            'clear light colourless'
_exptl_crystal_colour_lustre     clear
_exptl_crystal_colour_modifier   light
_exptl_crystal_colour_primary    colourless
_exptl_crystal_density_diffrn    1.495
_exptl_crystal_density_meas      ?
_exptl_crystal_density_method    ?
_exptl_crystal_description       block
_exptl_crystal_F_000             1008
_exptl_crystal_preparation       ?
_exptl_crystal_size_max          0.4
_exptl_crystal_size_mid          0.15
_exptl_crystal_size_min          0.05
_exptl_transmission_factor_max   ?
_exptl_transmission_factor_min   ?
_diffrn_reflns_av_R_equivalents  0.0337
_diffrn_reflns_av_unetI/netI     0.0385
_diffrn_reflns_Laue_measured_fraction_full 0.998
_diffrn_reflns_Laue_measured_fraction_max 0.934
_diffrn_reflns_limit_h_max       23
_diffrn_reflns_limit_h_min       -24
_diffrn_reflns_limit_k_max       2
_diffrn_reflns_limit_k_min       -6
_diffrn_reflns_limit_l_max       25
_diffrn_reflns_limit_l_min       -25
_diffrn_reflns_number            12783
_diffrn_reflns_point_group_measured_fraction_full 0.998
_diffrn_reflns_point_group_measured_fraction_max 0.934
_diffrn_reflns_theta_full        67.684
_diffrn_reflns_theta_max         76.697
_diffrn_reflns_theta_min         3.026
_diffrn_ambient_environment      air
_diffrn_detector                 'CCD plate'
_diffrn_detector_area_resol_mean ?
_diffrn_detector_type            HyPix
_diffrn_measured_fraction_theta_full 0.998
_diffrn_measured_fraction_theta_max 0.934
_diffrn_measurement_details      
;
List of Runs (angles in degrees, time in seconds):

  # Type    Start    End  Width  t~exp~   \w     \q     \k     \f   Frames
#--------------------------------------------------------------------------
  1  \w    -62.00  26.00   0.50    0.06    --  -46.62  55.00-146.00  176
  2  \w   -117.00 -42.00   0.50    0.06    --  -46.62 -55.00  70.00  150
  3  \w    -23.00  43.00   0.50    0.06    --   46.62 -55.00  70.00  132
  4  \w   -157.00-128.00   0.50    0.40    -- -100.00 -55.00  70.00   58
  5  \w    -72.00 -43.00   0.50    0.40    -- -100.00  55.00-146.00   58
  6  \w    117.00 177.00   0.50    0.40    --  107.00  55.00-146.00  120
  7  \w     34.00 123.00   0.50    0.40    --  107.00 -55.00  70.00  178
  8  \w   -117.00 -76.00   0.50    0.06    --  -46.62-125.00-150.00   82
  9  \w   -117.00 -92.00   0.50    0.06    --  -46.62-125.00-180.00   50
 10  \w    -97.00 -28.00   0.50    0.40    -- -100.00  30.00  60.00  138
 11  \w   -109.00 -25.00   0.50    0.40    -- -100.00  15.00  60.00  168
 12  \w   -125.00 -99.00   0.50    0.40    -- -100.00 -94.00 150.00   52
 13  \w   -167.00-141.00   0.50    0.40    -- -100.00 -94.00 150.00   52
 14  \w   -164.00 -85.00   0.50    0.40    -- -100.00 -45.00 120.00  158
 15  \w    104.00 174.00   0.50    0.40    --  107.00  61.00-180.00  140
;
_diffrn_measurement_device       'four-circle diffractometer'
_diffrn_measurement_device_type  'XtaLAB Synergy R, DW system, HyPix'
_diffrn_measurement_method       '\w scans'
_diffrn_orient_matrix_type       
'CrysAlisPro convention (1999,Acta A55,543-557)'
_diffrn_orient_matrix_UB_11      -0.0241002000
_diffrn_orient_matrix_UB_12      -0.1425855000
_diffrn_orient_matrix_UB_13      0.0585761000
_diffrn_orient_matrix_UB_21      -0.0732359000
_diffrn_orient_matrix_UB_22      0.1130877000
_diffrn_orient_matrix_UB_23      -0.0123925000
_diffrn_orient_matrix_UB_31      -0.0240478000
_diffrn_orient_matrix_UB_32      -0.2018988000
_diffrn_orient_matrix_UB_33      -0.0483662000
_diffrn_radiation_monochromator  mirror
_diffrn_radiation_probe          x-ray
_diffrn_radiation_type           CuK\a
_diffrn_radiation_wavelength     1.54184
_diffrn_source                   'Rotating-anode X-ray tube'
_diffrn_source_type              'Rigaku (Cu) X-ray Source'
_reflns_Friedel_coverage         0.000
_reflns_Friedel_fraction_full    .
_reflns_Friedel_fraction_max     .
_reflns_number_gt                3772
_reflns_number_total             4284
_reflns_odcompleteness_completeness 99.86
_reflns_odcompleteness_iscentric 1
_reflns_odcompleteness_theta     66.97
_reflns_special_details          
;
 Reflections were merged by SHELXL according to the crystal
 class for the calculation of statistics and refinement.
 
 _reflns_Friedel_fraction is defined as the number of unique
 Friedel pairs measured divided by the number that would be
 possible theoretically, ignoring centric projections and
 systematic absences.
;
_reflns_threshold_expression     'I > 2\s(I)'
_computing_cell_refinement       'CrysAlisPro 1.171.39.46 (Rigaku OD, 2018)'
_computing_data_collection       'CrysAlisPro 1.171.39.46 (Rigaku OD, 2018)'
_computing_data_reduction        'CrysAlisPro 1.171.39.46 (Rigaku OD, 2018)'
_computing_molecular_graphics    'Olex2 (Dolomanov et al., 2009)'
_computing_publication_material  'Olex2 (Dolomanov et al., 2009)'
_computing_structure_refinement  'ShelXL (Sheldrick, 2015)'
_computing_structure_solution    'ShelXT (Sheldrick, 2015)'
_refine_diff_density_max         0.550
_refine_diff_density_min         -0.582
_refine_diff_density_rms         0.057
_refine_ls_extinction_coef       .
_refine_ls_extinction_method     none
_refine_ls_goodness_of_fit_ref   1.072
_refine_ls_hydrogen_treatment    constr
_refine_ls_matrix_type           full
_refine_ls_number_parameters     299
_refine_ls_number_reflns         4284
_refine_ls_number_restraints     0
_refine_ls_R_factor_all          0.0475
_refine_ls_R_factor_gt           0.0414
_refine_ls_restrained_S_all      1.072
_refine_ls_shift/su_max          0.001
_refine_ls_shift/su_mean         0.000
_refine_ls_structure_factor_coef Fsqd
_refine_ls_weighting_details     
'w=1/[\s^2^(Fo^2^)+(0.0672P)^2^+0.7944P] where P=(Fo^2^+2Fc^2^)/3'
_refine_ls_weighting_scheme      calc
_refine_ls_wR_factor_gt          0.1156
_refine_ls_wR_factor_ref         0.1247
_refine_special_details          ?
_olex2_refinement_description    
;
1. Fixed Uiso
 At 1.2 times of:
  All C(H) groups, All C(H,H) groups, All N(H) groups
 At 1.5 times of:
  All C(H,H,H) groups
2.a Riding coordinates:
 N00A(H00A)
2.b Secondary CH2 refined with riding coordinates:
 C00V(H00B,H00C), C00W(H00D,H00E)
2.c Aromatic/amide H refined with riding coordinates:
 N009(H009), C00H(H00H), C00I(H00I), C00M(H00M), C00N(H00N), C00O(H00O),
 C00Q(H00Q), C00R(H00R), C00S(H00S), C00U(H00U)
2.d Idealised Me refined as rotating group:
 C00X(H00F,H00G,H00J)
;
_atom_sites_solution_hydrogens   mixed
_atom_sites_solution_primary     dual
_atom_sites_solution_secondary   ?
loop_
_atom_site_label
_atom_site_type_symbol
_atom_site_fract_x
_atom_site_fract_y
_atom_site_fract_z
_atom_site_U_iso_or_equiv
_atom_site_adp_type
_atom_site_occupancy
_atom_site_site_symmetry_order
_atom_site_calc_flag
_atom_site_refinement_flags_posn
_atom_site_refinement_flags_adp
_atom_site_refinement_flags_occupancy
_atom_site_disorder_assembly
_atom_site_disorder_group
S001 S 0.60780(2) 0.91135(9) 0.06799(2) 0.03828(15) Uani 1 1 d . . . . .
Cl02 Cl 0.82635(3) -0.31909(12) 0.67356(3) 0.0652(2) Uani 1 1 d . . . . .
F003 F 0.58862(8) 0.7822(2) 0.22110(6) 0.0585(4) Uani 1 1 d . . . . .
F004 F 0.44272(9) 0.1316(3) 0.23949(8) 0.0689(4) Uani 1 1 d . . . . .
O005 O 0.59677(8) 1.0211(3) 0.00325(7) 0.0548(4) Uani 1 1 d . . . . .
O006 O 0.64417(9) 0.6921(3) 0.07495(9) 0.0542(4) Uani 1 1 d . . . . .
O007 O 0.59212(11) 0.2268(3) 0.30735(8) 0.0648(5) Uani 1 1 d . . . . .
N008 N 0.56748(9) 0.7556(3) 0.52561(8) 0.0385(4) Uani 1 1 d . . . . .
N009 N 0.50742(9) 0.8525(3) 0.41754(8) 0.0388(4) Uani 1 1 d . . . . .
H009 H 0.486083 0.978005 0.428302 0.047 Uiso 1 1 calc R . . . .
N00A N 0.52969(9) 0.8743(3) 0.09126(8) 0.0413(4) Uani 1 1 d . . . . .
H00A H 0.517101 1.000784 0.110324 0.050 Uiso 1 1 d R . . . .
C00B C 0.55124(9) 0.7153(3) 0.46024(9) 0.0337(4) Uani 1 1 d . . . . .
C00C C 0.54372(10) 0.5545(3) 0.35604(8) 0.0345(4) Uani 1 1 d . . . . .
C00D C 0.57535(9) 0.5270(3) 0.42394(8) 0.0336(4) Uani 1 1 d . . . . .
C00E C 0.63900(10) 0.4003(3) 0.52606(9) 0.0354(4) Uani 1 1 d . . . . .
C00F C 0.68678(9) 0.2305(4) 0.56415(9) 0.0361(4) Uani 1 1 d . . . . .
C00G C 0.51031(10) 0.6748(3) 0.12803(9) 0.0349(4) Uani 1 1 d . . . . .
C00H C 0.61167(10) 0.5980(4) 0.55640(9) 0.0383(4) Uani 1 1 d . . . . .
H00H H 0.625436 0.621265 0.601640 0.046 Uiso 1 1 calc R . . . .
C00I C 0.61976(10) 0.3636(3) 0.45802(9) 0.0350(4) Uani 1 1 d . . . . .
H00I H 0.636159 0.233670 0.436150 0.042 Uiso 1 1 calc R . . . .
C00J C 0.53848(10) 0.6371(3) 0.19371(9) 0.0359(4) Uani 1 1 d . . . . .
C00K C 0.51792(10) 0.4533(3) 0.23227(8) 0.0349(4) Uani 1 1 d . . . . .
C00L C 0.55487(11) 0.3998(3) 0.30114(9) 0.0382(4) Uani 1 1 d . . . . .
C00M C 0.45980(11) 0.5193(4) 0.10037(9) 0.0423(4) Uani 1 1 d . . . . .
H00M H 0.441367 0.537866 0.056045 0.051 Uiso 1 1 calc R . . . .
C00N C 0.50367(10) 0.7559(4) 0.35567(9) 0.0379(4) Uani 1 1 d . . . . .
H00N H 0.477564 0.817435 0.318058 0.045 Uiso 1 1 calc R . . . .
C00O C 0.73446(11) 0.0986(4) 0.53177(9) 0.0441(5) Uani 1 1 d . . . . .
H00O H 0.737842 0.125614 0.486643 0.053 Uiso 1 1 calc R . . . .
C00P C 0.46571(11) 0.3089(4) 0.20237(10) 0.0433(5) Uani 1 1 d . . . . .
C00Q C 0.77660(11) -0.0702(4) 0.56454(10) 0.0470(5) Uani 1 1 d . . . . .
H00Q H 0.807395 -0.158040 0.541745 0.056 Uiso 1 1 calc R . . . .
C00R C 0.68475(11) 0.1894(4) 0.63239(9) 0.0451(5) Uani 1 1 d . . . . .
H00R H 0.654224 0.276647 0.655658 0.054 Uiso 1 1 calc R . . . .
C00S C 0.43633(12) 0.3370(4) 0.13755(11) 0.0476(5) Uani 1 1 d . . . . .
H00S H 0.401417 0.235328 0.119159 0.057 Uiso 1 1 calc R . . . .
C00T C 0.77249(11) -0.1071(4) 0.63172(10) 0.0444(5) Uani 1 1 d . . . . .
C00U C 0.72724(12) 0.0216(4) 0.66590(10) 0.0501(5) Uani 1 1 d . . . . .
H00U H 0.725216 -0.004004 0.711302 0.060 Uiso 1 1 calc R . . . .
C00V C 0.65062(13) 1.1203(4) 0.12415(11) 0.0501(5) Uani 1 1 d . . . . .
H00B H 0.629253 1.273852 0.115601 0.060 Uiso 1 1 calc R . . . .
H00C H 0.644020 1.075595 0.169582 0.060 Uiso 1 1 calc R . . . .
C00W C 0.72796(14) 1.1376(6) 0.11762(16) 0.0716(8) Uani 1 1 d . . . . .
H00D H 0.734818 1.183099 0.072310 0.086 Uiso 1 1 calc R . . . .
H00E H 0.749592 0.984453 0.126294 0.086 Uiso 1 1 calc R . . . .
C00X C 0.7630(2) 1.3170(7) 0.1662(2) 0.1017(13) Uani 1 1 d . . . . .
H00F H 0.741392 1.468359 0.157914 0.153 Uiso 1 1 calc GR . . . .
H00G H 0.811940 1.327443 0.160320 0.153 Uiso 1 1 calc GR . . . .
H00J H 0.757894 1.268761 0.211167 0.153 Uiso 1 1 calc GR . . . .

loop_
_atom_site_aniso_label
_atom_site_aniso_U_11
_atom_site_aniso_U_22
_atom_site_aniso_U_33
_atom_site_aniso_U_23
_atom_site_aniso_U_13
_atom_site_aniso_U_12
S001 0.0423(3) 0.0415(3) 0.0311(2) 0.00632(18) 0.00455(18) -0.00082(19)
Cl02 0.0684(4) 0.0740(4) 0.0552(3) 0.0287(3) 0.0156(3) 0.0315(3)
F003 0.0742(9) 0.0601(8) 0.0370(6) 0.0085(6) -0.0132(6) -0.0305(7)
F004 0.0817(10) 0.0578(8) 0.0621(8) 0.0283(7) -0.0157(7) -0.0283(7)
O005 0.0571(9) 0.0713(11) 0.0356(7) 0.0184(7) 0.0031(6) -0.0105(8)
O006 0.0553(9) 0.0450(9) 0.0647(10) 0.0025(7) 0.0173(7) 0.0078(7)
O007 0.0988(13) 0.0531(10) 0.0383(8) -0.0054(7) -0.0122(8) 0.0351(9)
N008 0.0458(8) 0.0389(9) 0.0304(7) -0.0013(6) 0.0029(6) 0.0043(7)
N009 0.0479(9) 0.0353(8) 0.0332(8) 0.0038(6) 0.0042(7) 0.0095(7)
N00A 0.0444(9) 0.0437(9) 0.0357(8) 0.0109(7) 0.0045(7) 0.0027(7)
C00B 0.0385(9) 0.0333(9) 0.0293(8) 0.0024(7) 0.0041(7) 0.0001(7)
C00C 0.0416(9) 0.0347(9) 0.0267(8) 0.0047(7) 0.0018(7) 0.0012(7)
C00D 0.0397(9) 0.0339(9) 0.0274(8) 0.0024(7) 0.0043(7) -0.0003(7)
C00E 0.0372(9) 0.0392(10) 0.0298(8) 0.0016(7) 0.0032(7) 0.0008(7)
C00F 0.0375(9) 0.0421(10) 0.0281(8) 0.0015(7) 0.0010(7) 0.0023(8)
C00G 0.0395(9) 0.0386(10) 0.0268(8) 0.0029(7) 0.0049(7) 0.0028(8)
C00H 0.0426(10) 0.0440(11) 0.0276(8) -0.0022(7) 0.0008(7) 0.0026(8)
C00I 0.0406(9) 0.0353(9) 0.0291(8) 0.0013(7) 0.0035(7) 0.0044(7)
C00J 0.0413(9) 0.0367(10) 0.0290(8) -0.0013(7) 0.0008(7) -0.0030(8)
C00K 0.0444(9) 0.0334(9) 0.0264(8) 0.0007(7) 0.0019(7) 0.0027(7)
C00L 0.0506(11) 0.0360(10) 0.0275(8) 0.0036(7) 0.0012(8) 0.0029(8)
C00M 0.0486(11) 0.0467(11) 0.0297(8) 0.0024(8) -0.0050(8) 0.0009(9)
C00N 0.0444(10) 0.0401(10) 0.0287(8) 0.0072(8) 0.0025(7) 0.0038(8)
C00O 0.0445(10) 0.0602(13) 0.0281(8) 0.0049(8) 0.0062(7) 0.0102(9)
C00P 0.0509(11) 0.0370(10) 0.0406(10) 0.0089(8) -0.0009(8) -0.0052(9)
C00Q 0.0448(10) 0.0608(13) 0.0362(10) 0.0036(9) 0.0080(8) 0.0157(10)
C00R 0.0501(11) 0.0572(13) 0.0286(9) 0.0019(9) 0.0072(8) 0.0163(10)
C00S 0.0536(12) 0.0414(11) 0.0443(11) 0.0030(9) -0.0108(9) -0.0102(9)
C00T 0.0446(10) 0.0498(12) 0.0390(10) 0.0105(9) 0.0057(8) 0.0112(9)
C00U 0.0570(12) 0.0644(14) 0.0295(9) 0.0101(9) 0.0079(8) 0.0155(11)
C00V 0.0578(13) 0.0474(12) 0.0443(11) 0.0032(9) 0.0021(9) -0.0062(10)
C00W 0.0566(14) 0.0786(19) 0.0765(18) 0.0074(15) -0.0071(13) -0.0151(13)
C00X 0.087(2) 0.090(2) 0.116(3) 0.012(2) -0.042(2) -0.0294(19)

_geom_special_details            
;
 All esds (except the esd in the dihedral angle between two l.s. planes)
 are estimated using the full covariance matrix.  The cell esds are taken
 into account individually in the estimation of esds in distances, angles
 and torsion angles; correlations between esds in cell parameters are only
 used when they are defined by crystal symmetry.  An approximate (isotropic)
 treatment of cell esds is used for estimating esds involving l.s. planes.
;
loop_
_geom_bond_atom_site_label_1
_geom_bond_atom_site_label_2
_geom_bond_distance
_geom_bond_site_symmetry_2
_geom_bond_publ_flag
S001 O005 1.4392(14) . ?
S001 O006 1.4251(16) . ?
S001 N00A 1.6301(17) . ?
S001 C00V 1.777(2) . ?
Cl02 C00T 1.742(2) . ?
F003 C00J 1.339(2) . ?
F004 C00P 1.354(2) . ?
O007 C00L 1.212(3) . ?
N008 C00B 1.339(2) . ?
N008 C00H 1.338(3) . ?
N009 H009 0.8600 . ?
N009 C00B 1.377(2) . ?
N009 C00N 1.355(2) . ?
N00A H00A 0.8601 . ?
N00A C00G 1.422(2) . ?
C00B C00D 1.400(3) . ?
C00C C00D 1.443(2) . ?
C00C C00L 1.444(3) . ?
C00C C00N 1.376(3) . ?
C00D C00I 1.390(3) . ?
C00E C00F 1.485(3) . ?
C00E C00H 1.404(3) . ?
C00E C00I 1.395(2) . ?
C00F C00O 1.396(3) . ?
C00F C00R 1.398(3) . ?
C00G C00J 1.390(2) . ?
C00G C00M 1.383(3) . ?
C00H H00H 0.9300 . ?
C00I H00I 0.9300 . ?
C00J C00K 1.381(3) . ?
C00K C00L 1.519(2) . ?
C00K C00P 1.381(3) . ?
C00M H00M 0.9300 . ?
C00M C00S 1.379(3) . ?
C00N H00N 0.9300 . ?
C00O H00O 0.9300 . ?
C00O C00Q 1.375(3) . ?
C00P C00S 1.374(3) . ?
C00Q H00Q 0.9300 . ?
C00Q C00T 1.379(3) . ?
C00R H00R 0.9300 . ?
C00R C00U 1.381(3) . ?
C00S H00S 0.9300 . ?
C00T C00U 1.373(3) . ?
C00U H00U 0.9300 . ?
C00V H00B 0.9700 . ?
C00V H00C 0.9700 . ?
C00V C00W 1.506(4) . ?
C00W H00D 0.9700 . ?
C00W H00E 0.9700 . ?
C00W C00X 1.518(5) . ?
C00X H00F 0.9600 . ?
C00X H00G 0.9600 . ?
C00X H00J 0.9600 . ?

loop_
_geom_angle_atom_site_label_1
_geom_angle_atom_site_label_2
_geom_angle_atom_site_label_3
_geom_angle
_geom_angle_site_symmetry_1
_geom_angle_site_symmetry_3
_geom_angle_publ_flag
O005 S001 N00A 105.35(9) . . ?
O005 S001 C00V 107.52(11) . . ?
O006 S001 O005 119.32(11) . . ?
O006 S001 N00A 108.32(9) . . ?
O006 S001 C00V 109.31(11) . . ?
N00A S001 C00V 106.26(10) . . ?
C00H N008 C00B 114.28(16) . . ?
C00B N009 H009 125.8 . . ?
C00N N009 H009 125.8 . . ?
C00N N009 C00B 108.32(16) . . ?
S001 N00A H00A 109.3 . . ?
C00G N00A S001 123.44(14) . . ?
C00G N00A H00A 109.3 . . ?
N008 C00B N009 125.43(17) . . ?
N008 C00B C00D 125.99(17) . . ?
N009 C00B C00D 108.58(16) . . ?
C00D C00C C00L 125.26(17) . . ?
C00N C00C C00D 105.83(16) . . ?
C00N C00C C00L 128.90(17) . . ?
C00B C00D C00C 106.44(16) . . ?
C00I C00D C00B 118.04(16) . . ?
C00I C00D C00C 135.50(17) . . ?
C00H C00E C00F 122.09(16) . . ?
C00I C00E C00F 119.63(17) . . ?
C00I C00E C00H 118.28(17) . . ?
C00O C00F C00E 120.37(16) . . ?
C00O C00F C00R 117.22(18) . . ?
C00R C00F C00E 122.37(17) . . ?
C00J C00G N00A 121.37(17) . . ?
C00M C00G N00A 120.56(16) . . ?
C00M C00G C00J 117.99(17) . . ?
N008 C00H C00E 125.38(17) . . ?
N008 C00H H00H 117.3 . . ?
C00E C00H H00H 117.3 . . ?
C00D C00I C00E 117.99(17) . . ?
C00D C00I H00I 121.0 . . ?
C00E C00I H00I 121.0 . . ?
F003 C00J C00G 119.09(17) . . ?
F003 C00J C00K 117.88(16) . . ?
C00K C00J C00G 123.03(17) . . ?
C00J C00K C00L 122.01(17) . . ?
C00P C00K C00J 116.06(16) . . ?
C00P C00K C00L 121.71(17) . . ?
O007 C00L C00C 123.10(17) . . ?
O007 C00L C00K 117.94(17) . . ?
C00C C00L C00K 118.95(16) . . ?
C00G C00M H00M 119.5 . . ?
C00S C00M C00G 120.98(17) . . ?
C00S C00M H00M 119.5 . . ?
N009 C00N C00C 110.82(16) . . ?
N009 C00N H00N 124.6 . . ?
C00C C00N H00N 124.6 . . ?
C00F C00O H00O 119.0 . . ?
C00Q C00O C00F 122.01(18) . . ?
C00Q C00O H00O 119.0 . . ?
F004 C00P C00K 117.60(17) . . ?
F004 C00P C00S 119.02(19) . . ?
C00S C00P C00K 123.38(19) . . ?
C00O C00Q H00Q 120.5 . . ?
C00O C00Q C00T 118.95(19) . . ?
C00T C00Q H00Q 120.5 . . ?
C00F C00R H00R 119.4 . . ?
C00U C00R C00F 121.22(19) . . ?
C00U C00R H00R 119.4 . . ?
C00M C00S H00S 120.7 . . ?
C00P C00S C00M 118.51(19) . . ?
C00P C00S H00S 120.7 . . ?
C00Q C00T Cl02 119.07(16) . . ?
C00U C00T Cl02 119.89(16) . . ?
C00U C00T C00Q 121.04(19) . . ?
C00R C00U H00U 120.2 . . ?
C00T C00U C00R 119.54(18) . . ?
C00T C00U H00U 120.2 . . ?
S001 C00V H00B 109.1 . . ?
S001 C00V H00C 109.1 . . ?
H00B C00V H00C 107.9 . . ?
C00W C00V S001 112.38(19) . . ?
C00W C00V H00B 109.1 . . ?
C00W C00V H00C 109.1 . . ?
C00V C00W H00D 109.4 . . ?
C00V C00W H00E 109.4 . . ?
C00V C00W C00X 111.1(3) . . ?
H00D C00W H00E 108.0 . . ?
C00X C00W H00D 109.4 . . ?
C00X C00W H00E 109.4 . . ?
C00W C00X H00F 109.5 . . ?
C00W C00X H00G 109.5 . . ?
C00W C00X H00J 109.5 . . ?
H00F C00X H00G 109.5 . . ?
H00F C00X H00J 109.5 . . ?
H00G C00X H00J 109.5 . . ?

loop_
_geom_torsion_atom_site_label_1
_geom_torsion_atom_site_label_2
_geom_torsion_atom_site_label_3
_geom_torsion_atom_site_label_4
_geom_torsion
_geom_torsion_site_symmetry_1
_geom_torsion_site_symmetry_2
_geom_torsion_site_symmetry_3
_geom_torsion_site_symmetry_4
_geom_torsion_publ_flag
S001 N00A C00G C00J 67.7(2) . . . . ?
S001 N00A C00G C00M -115.78(19) . . . . ?
S001 C00V C00W C00X -179.9(2) . . . . ?
Cl02 C00T C00U C00R 179.97(19) . . . . ?
F003 C00J C00K C00L -5.8(3) . . . . ?
F003 C00J C00K C00P 179.49(18) . . . . ?
F004 C00P C00S C00M 179.5(2) . . . . ?
O005 S001 N00A C00G 143.59(16) . . . . ?
O005 S001 C00V C00W -78.9(2) . . . . ?
O006 S001 N00A C00G 14.85(19) . . . . ?
O006 S001 C00V C00W 52.0(2) . . . . ?
N008 C00B C00D C00C 179.40(18) . . . . ?
N008 C00B C00D C00I 0.7(3) . . . . ?
N009 C00B C00D C00C -0.2(2) . . . . ?
N009 C00B C00D C00I -178.97(16) . . . . ?
N00A S001 C00V C00W 168.72(18) . . . . ?
N00A C00G C00J F003 -4.9(3) . . . . ?
N00A C00G C00J C00K 176.08(18) . . . . ?
N00A C00G C00M C00S -174.4(2) . . . . ?
C00B N008 C00H C00E -1.7(3) . . . . ?
C00B N009 C00N C00C 0.6(2) . . . . ?
C00B C00D C00I C00E -1.6(3) . . . . ?
C00C C00D C00I C00E -179.8(2) . . . . ?
C00D C00C C00L O007 0.9(3) . . . . ?
C00D C00C C00L C00K -179.68(17) . . . . ?
C00D C00C C00N N009 -0.7(2) . . . . ?
C00E C00F C00O C00Q -176.1(2) . . . . ?
C00E C00F C00R C00U 176.6(2) . . . . ?
C00F C00E C00H N008 -178.71(18) . . . . ?
C00F C00E C00I C00D -179.57(17) . . . . ?
C00F C00O C00Q C00T -1.2(4) . . . . ?
C00F C00R C00U C00T 0.2(4) . . . . ?
C00G C00J C00K C00L 173.22(18) . . . . ?
C00G C00J C00K C00P -1.5(3) . . . . ?
C00G C00M C00S C00P -1.8(3) . . . . ?
C00H N008 C00B N009 -179.51(18) . . . . ?
C00H N008 C00B C00D 0.9(3) . . . . ?
C00H C00E C00F C00O -153.8(2) . . . . ?
C00H C00E C00F C00R 28.4(3) . . . . ?
C00H C00E C00I C00D 0.9(3) . . . . ?
C00I C00E C00F C00O 26.7(3) . . . . ?
C00I C00E C00F C00R -151.1(2) . . . . ?
C00I C00E C00H N008 0.8(3) . . . . ?
C00J C00G C00M C00S 2.2(3) . . . . ?
C00J C00K C00L O007 -107.0(2) . . . . ?
C00J C00K C00L C00C 73.5(3) . . . . ?
C00J C00K C00P F004 -177.92(19) . . . . ?
C00J C00K C00P C00S 1.9(3) . . . . ?
C00K C00P C00S C00M -0.3(4) . . . . ?
C00L C00C C00D C00B 179.26(18) . . . . ?
C00L C00C C00D C00I -2.3(4) . . . . ?
C00L C00C C00N N009 -179.34(19) . . . . ?
C00L C00K C00P F004 7.3(3) . . . . ?
C00L C00K C00P C00S -172.8(2) . . . . ?
C00M C00G C00J F003 178.51(18) . . . . ?
C00M C00G C00J C00K -0.5(3) . . . . ?
C00N N009 C00B N008 -179.82(19) . . . . ?
C00N N009 C00B C00D -0.2(2) . . . . ?
C00N C00C C00D C00B 0.6(2) . . . . ?
C00N C00C C00D C00I 179.0(2) . . . . ?
C00N C00C C00L O007 179.3(2) . . . . ?
C00N C00C C00L C00K -1.3(3) . . . . ?
C00O C00F C00R C00U -1.3(3) . . . . ?
C00O C00Q C00T Cl02 -179.47(18) . . . . ?
C00O C00Q C00T C00U 0.0(4) . . . . ?
C00P C00K C00L O007 67.4(3) . . . . ?
C00P C00K C00L C00C -112.1(2) . . . . ?
C00Q C00T C00U C00R 0.5(4) . . . . ?
C00R C00F C00O C00Q 1.8(3) . . . . ?
C00V S001 N00A C00G -102.50(18) . . . . ?

_shelx_res_file                  
;
TITL lm-vmn-alpha-20181127-298k_a.res in P2(1)/n
    lm-vmn-alpha-20181127-298k.res
    created by SHELXL-2016/6 at 17:31:54 on 28-Nov-2018
REM Old TITL lm-vmn-alpha-20181127-298k_a.res in P2(1)/n
REM SHELXT solution in P2(1)/n
REM R1 0.166, Rweak 0.006, Alpha 0.034, Orientation as input
REM Formula found by SHELXT: C23 N3 O5 S Cl
CELL 1.54184 19.1792 5.6702 20.125 90 96.096 90
ZERR 4 0.0002 0.0001 0.0002 0 0.001 0
LATT 1
SYMM 0.5-X,0.5+Y,0.5-Z
SFAC C H N O S Cl F
UNIT 92 72 12 12 4 4 8

L.S. 10
PLAN  20
BOND $H
list 4
conf
fmap 2
acta
REM <olex2.extras>
REM <HklSrc "%.\\lm-vmn-alpha-20181127-298K.hkl">
REM </olex2.extras>

WGHT    0.067200    0.794400
FVAR       0.47625
S001  5    0.607802    0.911352    0.067986    11.00000    0.04234    0.04152 =
         0.03113    0.00632    0.00455   -0.00082
CL02  6    0.826348   -0.319085    0.673561    11.00000    0.06839    0.07398 =
         0.05518    0.02874    0.01559    0.03155
F003  7    0.588615    0.782225    0.221100    11.00000    0.07424    0.06008 =
         0.03705    0.00847   -0.01322   -0.03050
F004  7    0.442723    0.131649    0.239486    11.00000    0.08166    0.05775 =
         0.06213    0.02833   -0.01573   -0.02830
O005  4    0.596767    1.021144    0.003247    11.00000    0.05710    0.07126 =
         0.03561    0.01839    0.00315   -0.01049
O006  4    0.644170    0.692100    0.074949    11.00000    0.05533    0.04504 =
         0.06469    0.00252    0.01728    0.00776
O007  4    0.592121    0.226801    0.307354    11.00000    0.09884    0.05310 =
         0.03828   -0.00544   -0.01225    0.03506
N008  3    0.567480    0.755567    0.525608    11.00000    0.04584    0.03894 =
         0.03042   -0.00134    0.00289    0.00431
N009  3    0.507419    0.852497    0.417543    11.00000    0.04790    0.03532 =
         0.03316    0.00379    0.00419    0.00954
AFIX  43
H009  2    0.486083    0.978005    0.428302    11.00000   -1.20000
AFIX   0
N00A  3    0.529691    0.874254    0.091264    11.00000    0.04443    0.04368 =
         0.03571    0.01086    0.00451    0.00270
AFIX   3
H00A  2    0.517101    1.000784    0.110324    11.00000   -1.20000
AFIX   0
C00B  1    0.551239    0.715307    0.460243    11.00000    0.03855    0.03331 =
         0.02925    0.00237    0.00411    0.00011
C00C  1    0.543715    0.554466    0.356041    11.00000    0.04158    0.03473 =
         0.02671    0.00475    0.00178    0.00118
C00D  1    0.575352    0.527045    0.423935    11.00000    0.03974    0.03387 =
         0.02744    0.00238    0.00432   -0.00030
C00E  1    0.639000    0.400300    0.526055    11.00000    0.03723    0.03921 =
         0.02982    0.00162    0.00315    0.00080
C00F  1    0.686779    0.230538    0.564151    11.00000    0.03749    0.04208 =
         0.02813    0.00154    0.00100    0.00230
C00G  1    0.510312    0.674847    0.128032    11.00000    0.03954    0.03863 =
         0.02681    0.00288    0.00494    0.00281
C00H  1    0.611673    0.597989    0.556403    11.00000    0.04261    0.04397 =
         0.02757   -0.00223    0.00083    0.00265
AFIX  43
H00H  2    0.625436    0.621265    0.601640    11.00000   -1.20000
AFIX   0
C00I  1    0.619758    0.363602    0.458022    11.00000    0.04060    0.03532 =
         0.02908    0.00135    0.00354    0.00439
AFIX  43
H00I  2    0.636159    0.233670    0.436150    11.00000   -1.20000
AFIX   0
C00J  1    0.538481    0.637054    0.193706    11.00000    0.04126    0.03669 =
         0.02902   -0.00126    0.00082   -0.00300
C00K  1    0.517921    0.453327    0.232273    11.00000    0.04438    0.03342 =
         0.02637    0.00069    0.00190    0.00268
C00L  1    0.554874    0.399801    0.301143    11.00000    0.05065    0.03602 =
         0.02746    0.00356    0.00123    0.00289
C00M  1    0.459796    0.519286    0.100373    11.00000    0.04862    0.04672 =
         0.02970    0.00243   -0.00499    0.00086
AFIX  43
H00M  2    0.441367    0.537866    0.056045    11.00000   -1.20000
AFIX   0
C00N  1    0.503668    0.755907    0.355671    11.00000    0.04445    0.04011 =
         0.02874    0.00716    0.00249    0.00385
AFIX  43
H00N  2    0.477564    0.817435    0.318058    11.00000   -1.20000
AFIX   0
C00O  1    0.734464    0.098582    0.531768    11.00000    0.04450    0.06021 =
         0.02808    0.00490    0.00625    0.01025
AFIX  43
H00O  2    0.737842    0.125614    0.486643    11.00000   -1.20000
AFIX   0
C00P  1    0.465709    0.308887    0.202368    11.00000    0.05087    0.03703 =
         0.04062    0.00893   -0.00090   -0.00520
C00Q  1    0.776605   -0.070178    0.564540    11.00000    0.04477    0.06080 =
         0.03621    0.00360    0.00796    0.01569
AFIX  43
H00Q  2    0.807395   -0.158040    0.541745    11.00000   -1.20000
AFIX   0
C00R  1    0.684749    0.189418    0.632389    11.00000    0.05012    0.05717 =
         0.02857    0.00194    0.00722    0.01627
AFIX  43
H00R  2    0.654224    0.276647    0.655658    11.00000   -1.20000
AFIX   0
C00S  1    0.436332    0.336968    0.137548    11.00000    0.05362    0.04136 =
         0.04431    0.00305   -0.01079   -0.01022
AFIX  43
H00S  2    0.401417    0.235328    0.119159    11.00000   -1.20000
AFIX   0
C00T  1    0.772494   -0.107081    0.631721    11.00000    0.04464    0.04977 =
         0.03898    0.01055    0.00566    0.01123
C00U  1    0.727237    0.021637    0.665903    11.00000    0.05698    0.06437 =
         0.02951    0.01007    0.00792    0.01548
AFIX  43
H00U  2    0.725216   -0.004004    0.711302    11.00000   -1.20000
AFIX   0
C00V  1    0.650624    1.120278    0.124148    11.00000    0.05776    0.04743 =
         0.04427    0.00324    0.00212   -0.00625
AFIX  23
H00B  2    0.629253    1.273852    0.115601    11.00000   -1.20000
H00C  2    0.644020    1.075595    0.169582    11.00000   -1.20000
AFIX   0
C00W  1    0.727964    1.137567    0.117621    11.00000    0.05660    0.07856 =
         0.07651    0.00740   -0.00713   -0.01507
AFIX  23
H00D  2    0.734818    1.183099    0.072310    11.00000   -1.20000
H00E  2    0.749592    0.984453    0.126294    11.00000   -1.20000
AFIX   0
C00X  1    0.763019    1.317025    0.166222    11.00000    0.08743    0.08997 =
         0.11638    0.01195   -0.04215   -0.02937
AFIX 137
H00F  2    0.741392    1.468359    0.157914    11.00000   -1.50000
H00G  2    0.811940    1.327443    0.160320    11.00000   -1.50000
H00J  2    0.757894    1.268761    0.211167    11.00000   -1.50000
AFIX   0
HKLF 4


REM  lm-vmn-alpha-20181127-298k_a.res in P2(1)/n
REM R1 =  0.0414 for    3772 Fo > 4sig(Fo)  and  0.0475 for all    4284 data
REM    299 parameters refined using      0 restraints

END

WGHT      0.0672      0.7943

REM Highest difference peak  0.550,  deepest hole -0.582,  1-sigma level  0.057
Q1    1   0.4948  0.9544  0.0605  11.00000  0.05    0.55
Q2    1   0.7148  0.1790  0.5483  11.00000  0.05    0.23
Q3    1   0.6237  0.6064  0.0437  11.00000  0.05    0.22
Q4    1   0.6205  0.3472  0.3061  11.00000  0.05    0.22
Q5    1   0.7871 -0.4104  0.6716  11.00000  0.05    0.22
Q6    1   0.4989  0.3602  0.2150  11.00000  0.05    0.21
Q7    1   0.5430  0.7731  0.0738  11.00000  0.05    0.20
Q8    1   0.5847  0.4232  0.4387  11.00000  0.05    0.18
Q9    1   0.6425  0.7945  0.0515  11.00000  0.05    0.18
Q10   1   0.8391 -0.0450  0.5435  11.00000  0.05    0.17
Q11   1   0.6626  0.2839  0.5440  11.00000  0.05    0.17
Q12   1   0.8923 -0.3127  0.6571  11.00000  0.05    0.17
Q13   1   0.5391  0.4695  0.3318  11.00000  0.05    0.17
Q14   1   0.7027  0.2603  0.5970  11.00000  0.05    0.16
Q15   1   0.5601  0.5176  0.3942  11.00000  0.05    0.16
Q16   1   0.6784  0.9818  0.1119  11.00000  0.05    0.16
Q17   1   0.5221  0.6674  0.1621  11.00000  0.05    0.15
Q18   1   0.7208  1.4017  0.1921  11.00000  0.05    0.15
Q19   1   0.7580  1.2200  0.1574  11.00000  0.05    0.15
Q20   1   0.7989  0.1830  0.4647  11.00000  0.05    0.15
;
_shelx_res_checksum              33561
_shelx_hkl_file                  
;
   0  -6   0   13.15    1.21
   0  -6   1   15.64    1.39
   0  -6   2   45.25    2.73
   0  -6   3  149.32    7.17
   0  -6   4    0.55    0.39
   0  -6   4   27.59    1.63
   0  -6   5   26.11    1.78
   0  -6   5   25.31    1.91
   0  -6   6   13.72    1.27
   0  -6   6   14.03    1.40
   0  -6   7   10.01    1.10
   0  -6   7    9.49    1.19
   0  -6   8   27.60    1.88
   0  -6   8   29.58    1.99
   0  -6   9    5.78    0.86
   0  -6  10   12.83    1.16
   0  -6  10   14.56    1.27
   0  -6  11    7.65    0.86
   0  -6  11    8.10    0.96
   0  -6  12   19.81    1.34
   0  -6  12   17.85    1.29
   0  -5   0   -0.35    0.70
   0  -5   0   -0.44    0.51
   0  -5   1  210.15    9.48
   0  -5  -1  204.10    9.16
   0  -5   1  191.22    9.28
   0  -5  -1  205.16    9.39
   0  -5   2    9.43    1.12
   0  -5   2    8.07    1.14
   0  -5  -2    8.35    1.05
   0  -5  -2    8.72    0.97
   0  -5   3   12.15    1.37
   0  -5   3   13.87    1.33
   0  -5  -3   11.66    1.13
   0  -5   4   14.26    1.52
   0  -5  -4   16.80    1.34
   0  -5   4   14.83    1.48
   0  -5   5   84.00    4.57
   0  -5   5   84.14    4.52
   0  -5   6    0.91    0.84
   0  -5   6    1.09    0.81
   0  -5   7   84.17    4.57
   0  -5   8   66.42    3.81
   0  -5   9    3.95    0.96
   0  -5   9    1.01    0.88
   0  -5  10    2.08    0.95
   0  -5  10    1.80    0.87
   0  -5  11   10.39    1.32
   0  -5  11   12.13    1.39
   0  -5  12    9.40    1.23
   0  -5  13    3.38    0.91
   0  -5  13    3.19    0.87
   0  -5  14    3.76    0.82
   0  -5  14    3.45    0.88
   0  -5  15   69.81    3.68
   0  -5  15   68.38    3.55
   0  -5  16   10.05    0.91
   0  -5  16   11.32    1.08
   0  -5  17    1.31    0.52
   0  -4   0  156.92    7.45
   0  -4   0  167.78    7.56
   0  -4  -1   63.03    3.27
   0  -4  -1   63.44    3.39
   0  -4   1   67.96    3.42
   0  -4   1   63.99    3.44
   0  -4  -2   10.44    1.03
   0  -4   2   12.79    2.81
   0  -4   2   11.09    1.11
   0  -4   2   11.03    2.96
   0  -4  -2   11.62    1.02
   0  -4   2   11.44    1.09
   0  -4  -3   17.29    1.32
   0  -4   3   17.75    1.42
   0  -4   3   19.19    1.49
   0  -4   3   16.47    3.48
   0  -4  -4   44.33    2.43
   0  -4   4   45.91    5.31
   0  -4   4   42.18    2.57
   0  -4   4   35.56    5.11
   0  -4   4   40.87    2.53
   0  -4   5  332.86   15.21
   0  -4   5  328.12   19.88
   0  -4   5  344.70   19.52
   0  -4  -5  359.64   15.09
   0  -4   5  330.86   15.22
   0  -4   6  112.16    9.16
   0  -4   6  119.12    5.89
   0  -4  -6  121.22    5.73
   0  -4   6  104.51    9.54
   0  -4   7   13.65    1.40
   0  -4   7   13.51    3.40
   0  -4  -7   13.83    1.25
   0  -4   7   15.02    3.34
   0  -4   7   14.77    1.42
   0  -4   8    4.75    0.99
   0  -4   8    7.73    2.80
   0  -4   8    6.15    1.05
   0  -4   8    4.17    2.10
   0  -4   9   12.87    3.14
   0  -4   9   13.16    1.43
   0  -4  10   45.71    6.24
   0  -4  10   41.45    5.60
   0  -4  10   46.64    2.92
   0  -4  11    7.47    2.74
   0  -4  11    8.81    1.28
   0  -4  11   11.70    1.35
   0  -4  11   10.86    3.13
   0  -4  12   12.53    1.40
   0  -4  12   11.51    3.03
   0  -4  12   12.36    1.44
   0  -4  13    8.48    1.29
   0  -4  13    9.65    1.23
   0  -4  14    2.51    0.72
   0  -4  14    2.46    0.96
   0  -4  14    2.99    0.85
   0  -4  15   21.22    1.80
   0  -4  15   20.70    1.61
   0  -4  15   18.18    1.51
   0  -4  16   25.05    1.62
   0  -4  16   25.72    1.42
   0  -4  17   10.59    1.17
   0  -4  18    2.61    0.73
   0  -4  19    0.51    0.46
   0  -3   0    1.94    1.74
   0  -3   0   -0.35    1.35
   0  -3   1   65.00    5.83
   0  -3   1   73.83    5.76
   0  -3   2  160.26    9.98
   0  -3   2  162.85   10.40
   0  -3   3    6.27    2.39
   0  -3   3    6.47    2.06
   0  -3   4  729.88   34.42
   0  -3   4  725.89   35.04
   0  -3   5   62.07    3.24
   0  -3   5   62.85    3.23
   0  -3   5   59.35    5.84
   0  -3   5   67.20    5.70
   0  -3   6   21.81    3.66
   0  -3  -6   18.00    1.28
   0  -3   6   18.47    1.39
   0  -3   6   20.92    1.44
   0  -3   7   52.62    2.89
   0  -3  -7   54.84    2.83
   0  -3   8    1.08    0.63
   0  -3   8    1.10    2.00
   0  -3  -8    1.63    0.59
   0  -3   8    1.15    0.56
   0  -3   9   34.90    4.92
   0  -3   9   40.45    2.41
   0  -3   9   39.61    2.45
   0  -3  10  484.73   21.34
   0  -3  10  494.50   21.28
   0  -3  10  445.45   26.05
   0  -3  11   11.37    3.29
   0  -3  11   12.28    1.29
   0  -3  11   10.76    1.19
   0  -3  12  265.13   12.02
   0  -3  12  260.75   11.89
   0  -3  12  257.21   17.07
   0  -3  13    7.95    1.16
   0  -3  13    5.99    2.91
   0  -3  13    8.14    1.06
   0  -3  14  313.97   14.26
   0  -3  14  328.52   14.46
   0  -3  14  291.61   19.83
   0  -3  15  685.25   29.72
   0  -3  15  618.09   36.05
   0  -3  15  698.79   29.90
   0  -3  16   22.89    1.82
   0  -3  17   87.08    4.56
   0  -3  18   10.03    1.15
   0  -3  19   45.91    2.61
   0  -3  20   58.26    3.37
   0  -3  21    5.01    0.84
   0  -2   0 1244.24   54.72
   0  -2   1  348.80   16.69
   0  -2  -1  330.39   16.74
   0  -2   1  361.36   17.14
   0  -2   2  820.26   37.17
   0  -2   3  209.25   10.70
   0  -2  -3  183.50    8.38
   0  -2   4   21.72    2.79
   0  -2  -4   17.14    1.42
   0  -2  -5  110.93    5.74
   0  -2  -6  285.66   13.41
   0  -2  -7  619.65   27.78
   0  -2  -8  152.62    8.29
   0  -2  -9  740.99   33.53
   0  -2 -10    2.37    1.02
   0  -2  10    2.18    0.59
   0  -2  11  379.25   16.69
   0  -2  11  383.70   16.80
   0  -2 -11  402.33   19.22
   0  -2  12  276.68   12.07
   0  -2  12  265.40   11.92
   0  -2 -12  254.11   14.36
   0  -2  13    0.22    0.57
   0  -2 -13    0.37    1.31
   0  -2 -13    0.72    0.58
   0  -2 -14   73.97    3.76
   0  -2  14   68.56    3.74
   0  -2 -15   27.68    1.77
   0  -2 -15   25.52    1.85
   0  -2  15   22.49    1.77
   0  -2 -16   -0.09    0.67
   0  -2 -16   -0.36    0.65
   0  -2 -16   -0.46    1.43
   0  -2  16   -0.42    0.63
   0  -2 -17   58.47    3.33
   0  -2  17   58.41    3.27
   0  -2 -17   59.99    3.22
   0  -2 -18   63.21    3.41
   0  -2 -18   57.18    3.24
   0  -2 -19   26.23    1.89
   0  -2 -19   26.38    1.79
   0  -2 -20   11.55    1.09
   0  -2 -20   13.59    1.23
   0  -2 -21    1.58    0.57
   0  -2 -21    0.97    0.62
   0  -2 -22   21.41    1.35
   0  -2 -22   18.09    1.24
   0  -2 -23    1.52    0.38
   0  -1   0    0.21    0.80
   0  -1  -1 1234.62   51.02
   0  -1  -1 1135.20   51.85
   0  -1   1 1186.44   52.09
   0  -1  -1 1183.95   51.84
   0  -1  -2  172.94    7.74
   0  -1  -3  866.02   37.10
   0  -1  -4   19.90    1.67
   0  -1  -5   10.67    1.34
   0  -1  -6 2392.59  102.00
   0  -1  -7   39.37    3.10
   0  -1  -8  277.56   13.70
   0  -1  -9   30.72    2.95
   0  -1 -10  810.76   36.83
   0  -1 -11   16.22    2.50
   0  -1 -12  142.98    9.00
   0  -1 -13  143.99    6.91
   0  -1 -13  149.03    9.41
   0  -1 -14   17.89    1.53
   0  -1 -14   15.80    2.85
   0  -1 -15   60.36    3.46
   0  -1 -15   58.67    5.71
   0  -1 -16   18.26    1.65
   0  -1 -16   15.13    2.98
   0  -1 -17   54.81    3.26
   0  -1 -17   44.29    5.35
   0  -1 -18   68.66    3.89
   0  -1 -18   67.31    3.66
   0  -1 -18   57.75    6.19
   0  -1 -19    5.58    1.14
   0  -1 -19    6.11    0.99
   0  -1 -20   31.97    2.15
   0  -1 -20   34.85    2.37
   0  -1 -21   11.51    1.20
   0  -1 -21   11.88    1.29
   0  -1 -22    2.33    0.66
   0  -1 -22    2.24    0.78
   0  -1 -23    7.43    0.91
   0  -1 -23    5.52    0.76
   0  -1 -24    2.89    0.49
   0  -1 -24    2.42    0.55
   0   0  -1    0.15    0.14
   0   0  -1   -0.06    0.16
   0   0  -2  699.02   28.04
   0   0  -2  602.95   28.14
   0   0  -3   -0.15    0.50
   0   0  -4 1561.91   66.65
   0   0  -5    0.63    0.85
   0   0  -6   68.98    4.30
   0   0  -7    0.18    0.85
   0   0  -8 1608.87   69.81
   0   0  -9    0.48    1.22
   0   0 -10  318.83   16.17
   0   0 -11    1.24    1.30
   0   0 -12    5.28    1.63
   0   0 -13    0.78    1.03
   0   0 -13   -0.23    0.60
   0   0 -14  293.55   15.67
   0   0 -14  268.61   12.32
   0   0 -15    2.35    1.70
   0   0 -15    0.27    0.72
   0   0 -16  217.23   13.89
   0   0 -16  227.85   10.52
   0   0 -17   -0.53    1.65
   0   0 -17    0.60    0.86
   0   0 -18   66.07    3.60
   0   0 -18   62.84    3.70
   0   0 -18   58.72    6.32
   0   0 -19    0.10    0.88
   0   0 -19    0.09    0.77
   0   0 -20  172.69    8.30
   0   0 -20  173.28    8.15
   0   0 -21   -0.15    0.63
   0   0 -21    0.09    0.84
   0   0 -22    1.16    0.76
   0   0 -22    1.64    0.71
   0   0 -23    0.05    0.53
   0   0 -23   -0.06    0.64
   0   0 -24    8.12    0.83
   0   0 -24    7.47    0.77
   0   0 -25   -0.06    0.32
   0   1  -1 1203.94   50.75
   0   1  -2  172.11    7.69
   0   1  -3  841.31   36.05
   0   1  -4   22.76    1.77
   0   1  -5    9.91    1.30
   0   1  -6 2453.63  104.55
   0   1  -7   37.84    3.00
   0   1  -8  276.63   13.62
   0   1  -9   28.72    2.83
   0   1 -10  846.04   38.25
   0   1 -11   24.00    2.98
   0   1 -12  140.06    8.83
   0   1 -13  142.98    9.35
   0   1 -13  145.70    6.93
   0   1 -14   17.17    1.54
   0   1 -14   17.44    2.89
   0   1 -15   60.31    3.50
   0   1 -15   64.44    5.92
   0   1 -16   12.65    2.85
   0   1 -16   16.74    1.60
   0   1 -17   54.56    3.33
   0   1 -17   51.29    5.62
   0   1 -18   63.62    3.57
   0   1 -18   67.86    3.83
   0   1 -18   58.53    6.12
   0   1 -19    7.70    1.22
   0   1 -19    6.09    0.98
   0   1 -20   30.84    2.10
   0   1 -20   33.39    2.33
   0   1 -21   12.57    1.33
   0   1 -21   10.13    1.11
   0   1 -22    3.05    0.66
   0   1 -22    1.76    0.81
   0   1 -23    5.21    0.73
   0   1 -23    6.17    0.83
   0   1 -24    2.29    0.54
   0   1 -24    2.57    0.47
   0   2  -3  200.35    8.96
   0   2  -4   19.60    1.50
   0   2  -5  112.57    5.80
   0   2  -6  299.67   13.99
   0   2  -7  639.86   28.59
   0   2  -8  158.22    8.53
   0   2  -9  749.81   33.88
   0   2 -10    1.57    0.98
   0   2 -11  393.68   19.52
   0   2 -12  270.22   14.52
   0   2 -12  269.40   12.03
   0   2 -13   -0.74    1.15
   0   2 -13    1.03    0.58
   0   2 -14   70.88    3.78
   0   2 -14   68.11    5.96
   0   2 -15   26.85    1.90
   0   2 -15   25.76    1.75
   0   2 -16   -0.46    1.22
   0   2 -16    0.15    0.64
   0   2 -16   -0.09    0.69
   0   2 -17   54.05    5.68
   0   2 -17   60.48    3.29
   0   2 -17   61.14    3.47
   0   2 -18   59.61    3.31
   0   2 -18   62.67    3.49
   0   2 -19   26.43    1.81
   0   2 -19   26.76    1.95
   0   2 -20   12.79    1.25
   0   2 -20   12.03    1.13
   0   2 -21    1.05    0.56
   0   2 -21    2.04    0.66
   0   2 -22   19.16    1.34
   0   2 -22   18.93    1.24
   0   2 -23    1.03    0.39
  -1  -6  12   -0.36    0.45
  -1  -6  12   -0.06    0.50
  -1  -6  11    1.69    0.67
  -1  -6  11    2.52    0.59
  -1  -6  10    1.63    0.61
  -1  -6   9   23.59    1.65
  -1  -6   8   27.84    1.88
  -1  -6   8   29.80    1.99
  -1  -6   7   59.27    3.30
  -1  -6   7   57.29    3.16
  -1  -6   6   71.19    3.74
  -1  -6   6   72.97    3.91
  -1  -6   5   92.58    2.79
  -1  -6   5    0.21    0.38
  -1  -6   4   31.90    2.19
  -1  -6   3    9.74    1.16
  -1  -6   2   39.35    2.46
  -1  -6   1    0.31    0.61
   1  -6   0   33.76    1.60
  -1  -6   0    0.07    0.34
   1  -6   1   41.16    2.51
   1  -6   2   11.50    1.27
   1  -6   3   43.48    2.69
   1  -6   4   -0.36    0.41
   1  -6   4   33.17    1.76
   1  -6   5    2.65    0.84
   1  -6   5    3.44    0.76
   1  -6   6   53.24    2.99
   1  -6   6   53.56    3.10
   1  -6   7   56.61    3.15
   1  -6   7   57.10    3.23
   1  -6   8    5.04    0.85
   1  -6   8    5.64    0.94
   1  -6   9    0.20    0.55
   1  -6  10    7.15    0.94
   1  -6  10    7.17    0.91
   1  -6  11   24.67    1.56
   1  -6  11   19.19    1.44
   1  -6  12    2.54    0.57
   1  -6  12    3.11    0.60
  -1  -5  17   14.69    1.13
  -1  -5  16    0.83    0.48
  -1  -5  16   -0.06    0.57
  -1  -5  15    2.17    0.75
  -1  -5  15    2.44    0.72
  -1  -5  14    1.53    0.68
  -1  -5  14    0.33    0.72
  -1  -5  13   68.13    3.75
  -1  -5  12    9.30    1.26
  -1  -5  11   57.03    3.48
  -1  -5  11   61.03    3.48
  -1  -5  10   91.73    4.83
  -1  -5  10   89.10    4.83
  -1  -5   9   60.40    3.56
  -1  -5   9   59.74    3.57
  -1  -5   8    1.11    0.84
  -1  -5   7    5.10    1.06
  -1  -5   6  143.32    6.93
  -1  -5   6  136.10    6.87
  -1  -5   5    0.29    0.66
  -1  -5   5    0.79    0.88
   1  -5  -5    0.22    0.58
  -1  -5   4   24.57    1.90
  -1  -5   4   24.55    1.96
   1  -5  -4   26.88    1.81
  -1  -5   3  100.19    5.10
   1  -5  -3  104.14    4.98
  -1  -5   3   95.57    5.16
  -1  -5   2  208.84    9.79
  -1  -5   2  210.48    9.92
   1  -5  -2  213.41    9.82
   1  -5  -2  218.28    9.70
   1  -5  -1    2.91    0.80
  -1  -5   1    1.97    0.77
   1  -5  -1    2.00    0.61
   1  -5   0   20.68    1.54
  -1  -5   0   21.97    1.74
   1  -5   0   23.45    1.79
  -1  -5  -1    4.42    0.84
   1  -5   1    4.56    0.73
   1  -5   1    5.00    0.90
   1  -5   1    2.99    0.83
   1  -5   2    1.53    0.78
  -1  -5  -2    1.63    0.58
  -1  -5  -2    1.01    0.58
   1  -5   2    0.79    0.66
   1  -5   2    0.45    0.50
  -1  -5  -3   11.74    1.07
   1  -5   3   11.94    1.38
   1  -5   3   10.54    1.20
   1  -5   3    9.93    0.99
   1  -5   4   59.53    3.45
   1  -5   4   59.32    3.51
   1  -5   5   -0.51    0.86
   1  -5   5    0.29    0.71
   1  -5   6  203.77    9.61
   1  -5   6  203.39    9.64
   1  -5   7    4.36    1.03
   1  -5   8    2.55    0.93
   1  -5   8    2.86    0.96
   1  -5   9    6.46    1.20
   1  -5   9    6.10    1.09
   1  -5  10   25.45    1.95
   1  -5  10   19.75    1.83
   1  -5  11    3.99    0.93
   1  -5  12    1.97    0.82
   1  -5  13   26.08    1.91
   1  -5  13   27.30    2.00
   1  -5  14   44.39    2.61
   1  -5  14   45.73    2.72
   1  -5  15    0.42    0.54
   1  -5  15    0.43    0.67
   1  -5  16    0.79    0.57
   1  -5  16   -0.45    0.40
   1  -5  17    4.08    0.60
  -1  -4  19    8.41    0.88
  -1  -4  18   43.99    2.55
  -1  -4  17    2.52    0.83
  -1  -4  17    2.68    0.63
  -1  -4  16    1.27    0.64
  -1  -4  16    1.09    0.80
  -1  -4  15   -0.69    0.80
  -1  -4  15    0.08    0.66
  -1  -4  14    1.33    0.89
  -1  -4  14    1.56    0.74
  -1  -4  13    0.52    0.83
  -1  -4  13    0.58    0.75
  -1  -4  12  169.27    8.15
  -1  -4  12  155.82   12.66
  -1  -4  12  166.63    8.06
  -1  -4  11   28.13    4.46
  -1  -4  11   26.63    2.09
  -1  -4  11   19.33    4.20
  -1  -4  11   26.70    2.04
  -1  -4  10    6.65    2.35
  -1  -4  10   10.91    3.21
  -1  -4  10    7.27    1.13
  -1  -4   9  157.55    7.65
  -1  -4   9  165.43   11.70
  -1  -4   9  138.54   11.81
  -1  -4   9  159.95    7.64
   1  -4  -8   69.91    3.67
  -1  -4   8   65.85    3.77
  -1  -4   8   75.12    7.14
  -1  -4   8   67.81    3.76
  -1  -4   7    0.52    0.73
  -1  -4   7    0.67    2.08
  -1  -4   7    1.22    0.82
   1  -4  -7    1.11    0.68
  -1  -4   7    1.12    1.66
  -1  -4   6   38.74    2.40
  -1  -4   6   33.05    5.17
  -1  -4   6   41.56    5.07
   1  -4  -6   36.14    2.25
   1  -4  -5   11.57    1.10
  -1  -4   5   10.74    1.19
  -1  -4   5    9.37    2.90
  -1  -4   5   14.95    3.11
  -1  -4   5    9.80    1.13
  -1  -4   4  614.46   27.42
  -1  -4   4  628.35   32.64
   1  -4  -4  661.38   27.36
  -1  -4   4  673.00   32.20
  -1  -4   4  619.70   27.44
  -1  -4   3    2.60    1.69
  -1  -4   3    1.93    0.65
  -1  -4   3   -1.19    2.22
   1  -4  -3    1.15    0.54
   1  -4  -3    1.35    0.58
  -1  -4   3    0.74    0.60
   1  -4  -2    9.89    0.95
  -1  -4   2    7.90    0.96
  -1  -4   2    7.51    0.90
  -1  -4   2    7.63    2.60
   1  -4  -2    7.12    0.85
  -1  -4   1   62.22    3.36
  -1  -4   1   61.87    3.30
   1  -4  -1   65.41    3.39
  -1  -4   0  324.32   14.53
   1  -4   0  325.92   14.52
   1  -4   0  339.79   14.63
  -1  -4   0  327.74   14.36
  -1  -4  -1  111.08    5.31
   1  -4   1  107.98    5.34
  -1  -4  -1  110.04    5.17
   1  -4   1  110.86    5.41
   1  -4   1  111.68    8.96
   1  -4   2   63.97    6.56
   1  -4   2   58.88    3.22
   1  -4   2   58.35    6.18
  -1  -4  -2   60.17    3.09
   1  -4   2   54.32    3.13
  -1  -4  -2   56.83    2.97
  -1  -4  -3  225.60    9.95
   1  -4   3  224.31   10.19
   1  -4   3  224.17   14.16
   1  -4   3  216.04   10.14
   1  -4   3  223.05   14.42
   1  -4   4   72.39    7.13
   1  -4   4   67.20    3.68
   1  -4   4   68.91    6.79
  -1  -4  -4   68.92    3.45
   1  -4   4   65.68    3.63
   1  -4   4   66.24    3.43
   1  -4   5   25.94    4.15
  -1  -4  -5   25.63    1.67
   1  -4   5   24.14    1.61
   1  -4   5   24.77    1.83
   1  -4   5   24.33    4.26
  -1  -4  -6  116.18    5.55
   1  -4   6  117.19    5.49
   1  -4   6  110.82    5.72
   1  -4   6  110.09    9.19
   1  -4   6  125.36   10.07
   1  -4   7    4.09    2.55
   1  -4   7    1.46    0.56
   1  -4   7    1.78    1.76
   1  -4   7    0.92    0.75
   1  -4   7    1.65    0.82
   1  -4   8  177.93    8.67
   1  -4   8  187.25    8.68
   1  -4   8  169.55   13.07
   1  -4   8  193.21   12.97
   1  -4   9    1.25    1.86
   1  -4   9    2.04    0.86
   1  -4   9    2.19    2.16
   1  -4  10   19.41    4.33
   1  -4  10   25.06    2.01
   1  -4  10   29.70    2.14
   1  -4  10   22.52    4.18
   1  -4  11    8.30    2.93
   1  -4  11    7.84    2.54
   1  -4  11    8.80    1.23
   1  -4  11    7.14    1.05
   1  -4  11    9.84    1.26
   1  -4  12   50.53    6.37
   1  -4  12   60.67    3.42
   1  -4  12   57.81    3.53
   1  -4  12   61.88    3.52
   1  -4  12   57.26    7.10
   1  -4  13   22.75    1.81
   1  -4  13   22.69    1.96
   1  -4  13   21.58    1.80
   1  -4  14   17.54    1.68
   1  -4  14   15.91    1.47
   1  -4  14   15.84    1.48
   1  -4  15   48.18    2.82
   1  -4  15   52.82    3.06
   1  -4  15   45.49    2.81
   1  -4  16  172.07    7.36
   1  -4  16  156.16    7.07
   1  -4  17    0.13    0.37
   1  -4  17    5.95    0.91
   1  -4  18    0.10    0.19
   1  -4  18   24.21    1.30
   1  -4  19   39.89    2.16
  -1  -3  22    3.49    0.65
  -1  -3  21   29.26    1.92
  -1  -3  19   24.90    1.72
  -1  -3  18    2.12    0.80
  -1  -3  17  153.15    7.38
  -1  -3  16    1.24    0.68
  -1  -3  16    0.85    0.75
  -1  -3  15  173.97    8.30
  -1  -3  15  182.82    8.52
  -1  -3  14  216.58   10.00
  -1  -3  14  223.64   10.18
  -1  -3  13   62.06    3.52
  -1  -3  13   67.54    3.69
  -1  -3  13   60.09    7.36
  -1  -3  12  126.63    6.12
  -1  -3  12  125.03    6.22
  -1  -3  12  117.43   10.34
  -1  -3  11   62.45    6.95
  -1  -3  11   60.66    3.42
  -1  -3  11   65.03    3.54
  -1  -3  10  370.61   16.79
  -1  -3  10  388.60   16.74
  -1  -3  10  364.77   21.47
  -1  -3   9   55.57    3.09
  -1  -3   9   58.83    6.28
  -1  -3   9   54.06    3.03
   1  -3  -8   26.43    1.70
  -1  -3   8   26.19    1.75
  -1  -3   7   30.36    1.97
   1  -3  -7   34.00    1.94
  -1  -3   7   32.13    4.27
   1  -3  -6  718.19   30.70
  -1  -3   6  711.98   30.78
  -1  -3   6  615.19   33.66
  -1  -3   6  741.25   35.17
  -1  -3   6  738.17   30.81
  -1  -3   5  116.84    5.66
  -1  -3   5  119.66    8.20
  -1  -3   5  134.43    9.21
   1  -3  -5  123.22    5.62
  -1  -3   4   56.21    5.47
  -1  -3   4   52.31    4.81
  -1  -3   3  121.98    8.04
  -1  -3   3  117.04    8.54
  -1  -3   2  514.73   25.12
  -1  -3   2  517.53   25.85
  -1  -3   1   29.64    3.87
  -1  -3   1   32.02    3.61
  -1  -3   0  191.58   10.75
  -1  -3   0  175.51   10.92
   1  -3   0  160.23   10.69
   1  -3   1   27.05    3.54
   1  -3   2   15.60    3.04
   1  -3   2   19.09    2.94
   1  -3   3 1361.56   62.08
   1  -3   3 1388.07   61.78
   1  -3   4  328.24   18.31
   1  -3   4  350.31   18.20
   1  -3   5  194.15   12.29
   1  -3   5  192.00    8.87
   1  -3   5  201.14    8.92
   1  -3   6  182.16   11.74
   1  -3   6  173.77    7.98
  -1  -3  -6  173.15    7.85
  -1  -3  -7   18.66    1.32
   1  -3   7   19.30    1.42
   1  -3   8   20.25    3.88
   1  -3   8   21.77    1.60
   1  -3   8   24.74    1.71
   1  -3   9  387.02   23.50
   1  -3   9  434.49   19.08
   1  -3   9  444.17   19.17
   1  -3  10  583.66   25.56
   1  -3  10  594.34   25.48
   1  -3  10  551.08   30.60
   1  -3  11   11.55    3.33
   1  -3  11   10.00    1.14
   1  -3  11   11.47    1.26
   1  -3  12  424.16   19.25
   1  -3  12  407.43   24.65
   1  -3  12  459.34   19.45
   1  -3  13    0.42    0.71
   1  -3  13    0.75    2.11
   1  -3  13    1.15    0.85
   1  -3  14   69.95    3.85
   1  -3  14   68.35    3.68
   1  -3  15   14.09    1.31
   1  -3  15    9.70    3.26
   1  -3  15   13.05    1.43
   1  -3  16   74.79    4.09
   1  -3  17   35.97    2.35
   1  -3  18   13.12    1.26
   1  -3  19   15.49    1.31
   1  -3  19   19.18    1.70
   1  -3  20    2.93    0.88
   1  -3  21   -0.20    0.58
   1  -2 -23    9.47    0.73
   1  -2 -22    2.14    0.56
   1  -2 -22    2.36    0.49
   1  -2 -21   10.80    1.04
   1  -2 -21   14.28    1.16
   1  -2 -20    7.63    0.97
   1  -2 -20    7.32    0.89
   1  -2 -19   20.02    1.60
   1  -2 -19   19.98    1.50
   1  -2 -18   13.66    1.36
   1  -2 -18   13.20    1.24
   1  -2 -17   85.49    4.58
   1  -2 -17   76.04    7.01
  -1  -2  17   91.60    4.59
   1  -2 -17   89.94    4.49
  -1  -2  16    2.26    0.72
   1  -2 -16    3.67    1.82
   1  -2 -16    0.67    0.68
  -1  -2  15   35.61    2.36
   1  -2 -15   39.39    2.38
   1  -2 -15   34.77    4.24
   1  -2 -14    0.76    0.60
   1  -2 -14    0.81    1.65
  -1  -2  14    0.31    0.57
  -1  -2  13    4.25    0.81
  -1  -2  13    3.24    0.65
   1  -2 -13    4.44    1.56
   1  -2 -13    4.35    0.76
  -1  -2  12   34.28    2.06
  -1  -2  12   37.70    2.23
   1  -2 -12   31.08    3.51
   1  -2 -11    5.07    1.38
  -1  -2  11    4.88    0.77
  -1  -2  11    4.08    0.66
  -1  -2  10   26.74    1.68
   1  -2 -10   18.25    2.48
   1  -2  -9    7.18    1.39
   1  -2  -8   63.03    4.33
   1  -2  -7   49.13    3.48
   1  -2  -6  564.36   25.17
   1  -2  -5   10.33    1.22
  -1  -2   4  357.22   17.49
   1  -2  -4  341.16   15.34
   1  -2  -3  902.14   38.99
  -1  -2   3  989.10   41.49
   1  -2  -2   21.38    2.49
  -1  -2   2   22.77    2.46
  -1  -2   2   25.36    2.85
  -1  -2   1  304.51   15.07
   1  -2  -1  324.85   15.35
   1  -2  -1  299.49   15.22
  -1  -2   1  319.96   15.59
   1  -2   0  136.01    7.93
   1  -2   0  131.67    7.78
  -1  -2   0  138.10    7.68
  -1  -2   0  146.73    8.13
  -1  -2  -1  562.41   25.95
   1  -2   1  560.77   26.09
   1  -2   2   26.72    2.96
   1  -2   2   25.10    1.55
   1  -2   3  394.87   19.30
   1  -2   4  333.44   16.98
  -1  -2  -4  337.41   15.07
  -1  -2  -5   85.97    4.73
  -1  -2  -6  303.77   14.24
  -1  -2  -7   35.87    2.92
  -1  -2  -8    1.83    0.99
  -1  -2  -9    1.42    1.01
  -1  -2 -10  144.90    8.68
   1  -2  10  147.92    6.85
   1  -2  11   53.77    2.86
   1  -2  11   51.74    2.75
   1  -2  12   62.45    3.18
  -1  -2 -12   51.96    4.90
   1  -2  12   59.42    3.27
  -1  -2 -12   61.14    3.23
  -1  -2 -13    2.61    0.63
   1  -2  13    1.44    0.65
  -1  -2 -13    1.90    1.43
  -1  -2 -13    3.36    0.60
  -1  -2 -14  300.97   16.71
   1  -2  14  297.16   13.64
  -1  -2 -14  300.05   13.64
  -1  -2 -14  315.87   13.53
  -1  -2 -15   -0.44    1.24
  -1  -2 -15    0.34    0.70
   1  -2  15   -0.08    0.64
  -1  -2 -15   -0.14    0.58
  -1  -2 -16    8.18    1.08
   1  -2  16    8.44    1.08
  -1  -2 -16    9.32    1.07
  -1  -2 -16    6.03    2.15
   1  -2  17   47.28    2.73
  -1  -2 -17   41.00    2.69
  -1  -2 -17   46.99    2.66
  -1  -2 -18    2.27    0.73
  -1  -2 -18    3.15    0.85
  -1  -2 -19    4.70    0.81
  -1  -2 -19    5.60    0.93
  -1  -2 -20   29.20    1.91
  -1  -2 -20   33.39    2.05
  -1  -2 -21   30.83    1.85
  -1  -2 -21   31.42    1.92
  -1  -2 -22   19.30    1.29
   1  -2  23   23.24    1.57
  -1  -2 -23   21.38    1.20
   1  -1 -24   -0.27    0.39
   1  -1 -24    0.13    0.48
   1  -1 -23   29.29    1.80
   1  -1 -23   26.28    1.68
   1  -1 -22   19.40    1.55
   1  -1 -22   19.31    1.44
   1  -1 -21   63.59    3.46
   1  -1 -21   67.14    3.64
   1  -1 -20   18.04    1.61
   1  -1 -20   14.33    1.37
   1  -1 -19   66.66    3.81
   1  -1 -19   65.80    3.62
   1  -1 -18  126.55    6.26
   1  -1 -18  108.49    9.00
   1  -1 -17   46.91    2.93
   1  -1 -17   39.83    4.94
   1  -1 -16  191.33    8.89
   1  -1 -16  168.81   11.73
   1  -1 -15    3.16    1.53
   1  -1 -15    4.68    0.93
   1  -1 -14    7.46    1.91
   1  -1 -14    4.58    0.86
   1  -1 -13  138.63    6.43
   1  -1 -13  140.32    9.11
  -1  -1  13  128.92    6.19
   1  -1 -12  177.78   10.52
   1  -1 -11   80.03    5.82
   1  -1 -10   77.27    5.50
   1  -1  -9  513.76   24.02
   1  -1  -8    2.44    1.01
   1  -1  -7  927.11   40.80
   1  -1  -6  143.93    7.51
   1  -1  -5    3.77    0.97
   1  -1  -4 1341.33   57.33
   1  -1  -3  546.77   23.70
   1  -1  -2 3263.65  135.49
   1  -1  -2 3105.72  136.13
   1  -1  -1  164.77    7.81
   1  -1  -1  155.45    7.71
   1  -1   0   93.28    4.38
  -1  -1   0   97.44    4.50
  -1  -1  -1  835.21   36.67
   1  -1   1  919.58   37.50
  -1  -1  -1  865.01   37.33
  -1  -1  -2  980.02   40.76
  -1  -1  -2  922.99   41.02
  -1  -1  -3 5185.51  223.64
  -1  -1  -3 5374.39  223.25
  -1  -1  -4  317.34   14.70
  -1  -1  -4  307.89   14.09
  -1  -1  -5   38.83    2.69
  -1  -1  -6    1.45    0.85
  -1  -1  -7 1184.06   51.57
  -1  -1  -8   21.84    2.41
  -1  -1  -9   65.30    4.70
  -1  -1 -10    0.53    1.02
  -1  -1 -11  951.58   43.15
  -1  -1 -12 1091.81   49.39
  -1  -1 -13    2.20    0.72
  -1  -1 -13    3.05    1.64
  -1  -1 -14  180.80   11.55
  -1  -1 -14  189.42    8.84
  -1  -1 -15  429.40   23.42
  -1  -1 -15  461.15   20.17
  -1  -1 -16    1.20    0.87
  -1  -1 -16    1.49    1.68
  -1  -1 -16    1.65    0.77
  -1  -1 -17   65.77    3.66
  -1  -1 -17   59.95    3.40
  -1  -1 -18   10.85    1.37
  -1  -1 -18    9.15    1.15
  -1  -1 -19   16.64    1.68
  -1  -1 -19   20.12    1.63
  -1  -1 -20   68.92    3.93
  -1  -1 -20   71.70    3.79
  -1  -1 -21   42.28    2.49
  -1  -1 -21   41.89    2.63
  -1  -1 -22   -0.12    0.57
  -1  -1 -22   -0.29    0.69
  -1  -1 -23   16.82    1.22
  -1  -1 -23   17.65    1.32
  -1  -1 -24   27.93    1.60
   1   0 -25   41.86    2.12
   1   0 -24   -0.20    0.51
   1   0 -24    0.17    0.43
   1   0 -23   -0.26    0.66
   1   0 -23   -0.06    0.52
   1   0 -22    0.07    0.61
   1   0 -22   -0.08    0.78
   1   0 -21   -0.07    0.71
   1   0 -21    0.09    0.86
   1   0 -20   -0.29    0.90
   1   0 -20   -0.16    0.75
   1   0 -19    3.57    0.95
   1   0 -19    4.11    1.07
   1   0 -18   -1.62    1.75
   1   0 -18   -0.10    0.77
   1   0 -17  724.03   36.48
   1   0 -17  751.11   32.42
   1   0 -16   -0.50    1.75
   1   0 -16    0.28    0.74
   1   0 -15  102.67    5.20
   1   0 -15   98.27    7.81
   1   0 -14    0.65    0.65
   1   0 -14    2.14    1.33
   1   0 -13   45.43    4.51
   1   0 -12    1.05    1.08
   1   0 -11  172.72   10.16
   1   0 -10    1.67    1.25
   1   0  -9  125.78    7.54
   1   0  -8    1.06    1.14
   1   0  -7 2766.20  118.09
   1   0  -6    0.45    0.88
   1   0  -5   80.43    4.62
   1   0  -4    0.10    0.72
   1   0  -3 1554.96   66.08
   1   0  -2    0.27    0.38
   1   0  -1   17.64    1.11
   1   0   0    0.68    0.31
  -1   0  -1  214.65    8.18
  -1   0  -1  149.54    8.18
  -1   0  -2    0.08    0.53
  -1   0  -2   -0.12    0.40
  -1   0  -3 2122.43   83.26
  -1   0  -3 1767.72   83.45
  -1   0  -4    0.10    0.74
  -1   0  -4   -0.74    0.91
  -1   0  -5  557.73   26.64
  -1   0  -5  617.21   26.27
  -1   0  -6    0.22    1.10
  -1   0  -6   -0.46    0.84
  -1   0  -7   32.98    2.85
  -1   0  -8    0.42    0.97
  -1   0  -9 4760.99  202.55
  -1   0 -10    0.56    1.20
  -1   0 -11    4.12    1.66
  -1   0 -12   -0.36    1.29
  -1   0 -13 1130.51   49.03
  -1   0 -13 1244.59   52.69
  -1   0 -14    0.09    0.69
  -1   0 -14    2.64    1.36
  -1   0 -15   18.31    1.63
  -1   0 -15   17.29    3.17
  -1   0 -16   -0.50    0.89
  -1   0 -16    1.03    1.60
  -1   0 -17  287.45   13.56
  -1   0 -17  282.70   17.29
  -1   0 -17  309.20   13.45
  -1   0 -18    0.09    0.75
  -1   0 -18   -0.55    1.71
  -1   0 -18   -0.21    0.86
  -1   0 -19    6.53    1.12
  -1   0 -19    8.16    1.26
  -1   0 -20    0.48    0.90
  -1   0 -20   -0.08    0.81
  -1   0 -21   47.20    2.78
  -1   0 -21   48.31    2.91
  -1   0 -22   -0.23    0.74
  -1   0 -22    0.52    0.64
  -1   0 -23    7.15    0.94
  -1   0 -23    7.25    0.84
  -1   0 -24    0.28    0.49
  -1   0 -24    0.33    0.42
  -1   0 -25    7.68    0.64
   1   1 -24   -0.13    0.49
   1   1 -24    0.31    0.38
   1   1 -23   30.35    1.83
   1   1 -23   26.15    1.69
   1   1 -22   18.55    1.41
   1   1 -22   21.07    1.61
   1   1 -21   61.29    3.51
   1   1 -21   62.70    3.35
   1   1 -20   14.89    1.41
   1   1 -20   17.61    1.65
   1   1 -19   66.33    3.72
   1   1 -19   73.05    3.98
   1   1 -18  112.94    5.83
   1   1 -18  113.70    8.86
   1   1 -17   46.24    2.89
   1   1 -17   33.04    4.60
   1   1 -16  185.98   11.84
   1   1 -16  181.22    8.67
   1   1 -15    3.38    0.91
   1   1 -15    4.50    1.69
   1   1 -14    6.20    1.76
   1   1 -14    7.60    1.01
   1   1 -13  136.43    6.59
   1   1 -13  144.93    9.17
   1   1 -12  171.88   10.30
   1   1 -11   89.31    6.25
   1   1 -10   74.33    5.40
   1   1  -9  484.36   22.77
   1   1  -8    1.83    1.08
   1   1  -7  948.55   41.67
   1   1  -6  151.71    7.82
   1   1  -5    2.95    0.79
   1   1  -4 1349.85   57.67
   1   1  -3  540.21   23.42
   1   1  -2 3260.46  137.39
   1   1  -1  162.94    7.22
  -1   1   0   97.15    4.45
   1   1   0   94.49    4.34
  -1   1  -1  876.98   37.41
  -1   1  -2  949.87   40.89
  -1   1  -2  953.68   40.55
  -1   1  -3 5432.53  226.79
  -1   1  -3 5303.24  227.28
  -1   1  -4  301.77   13.61
  -1   1  -4  297.51   14.20
  -1   1  -5   42.73    2.86
  -1   1  -6    1.30    0.81
  -1   1  -7 1135.53   49.54
  -1   1  -8   23.70    2.47
  -1   1  -9   61.79    4.58
  -1   1 -10   -0.27    1.14
  -1   1 -11  981.67   44.39
  -1   1 -12 1083.83   49.10
  -1   1 -13    1.53    1.29
  -1   1 -13    1.66    0.69
  -1   1 -14  200.73   11.80
  -1   1 -14  183.62    8.78
  -1   1 -15  463.92   20.34
  -1   1 -15  436.93   23.67
  -1   1 -16    1.64    0.85
  -1   1 -16    2.98    1.86
  -1   1 -16    1.81    0.71
  -1   1 -17   65.10    3.66
  -1   1 -17   57.10    3.34
  -1   1 -17   59.32    6.04
  -1   1 -18    9.20    1.16
  -1   1 -18    6.94    1.19
  -1   1 -18    6.27    2.26
  -1   1 -19   19.24    1.82
  -1   1 -19   20.13    1.65
  -1   1 -20   66.69    3.75
  -1   1 -20   64.03    3.53
  -1   1 -21   44.53    2.62
  -1   1 -21   46.04    2.79
  -1   1 -22    0.48    0.58
  -1   1 -22    0.22    0.68
  -1   1 -23   19.29    1.39
  -1   1 -23   17.85    1.27
  -1   1 -24   27.03    1.57
   1   2 -23    8.61    0.72
   1   2 -22    2.74    0.51
   1   2 -22    3.09    0.62
   1   2 -21   12.17    1.06
   1   2 -21   12.09    1.13
   1   2 -20    8.63    1.04
   1   2 -20    6.95    0.89
   1   2 -19   19.32    1.64
   1   2 -19   20.49    1.56
   1   2 -18   13.24    1.26
   1   2 -18   16.87    1.53
   1   2 -17   92.43    4.57
   1   2 -17   77.38    7.10
   1   2 -17   88.77    4.67
   1   2 -16    0.96    0.69
   1   2 -16    0.46    1.36
   1   2 -16    0.51    0.65
   1   2 -15   26.56    3.80
   1   2 -15   35.78    2.27
   1   2 -14    0.31    0.65
   1   2 -14    0.81    1.37
   1   2 -13    4.42    1.58
   1   2 -13    2.92    0.70
   1   2 -12   35.31    3.71
   1   2 -11    6.53    1.59
   1   2 -10   24.18    2.69
   1   2  -9    7.58    1.48
   1   2  -8   55.27    3.95
   1   2  -7   51.76    3.59
   1   2  -6  552.95   24.64
   1   2  -5   12.52    1.31
   1   2  -4  342.50   15.23
   1   2  -3  931.34   39.66
   1   2   2   23.47    1.42
  -1   2  -4  356.62   15.95
  -1   2  -5   83.94    4.64
  -1   2  -6  291.33   13.71
  -1   2  -7   32.91    2.72
  -1   2  -8    1.62    0.91
  -1   2  -9    1.41    1.06
  -1   2 -10  148.79    8.71
  -1   2 -11   50.99    4.38
  -1   2 -12   67.30    5.34
  -1   2 -12   62.57    3.21
  -1   2 -12   62.65    3.35
  -1   2 -13    2.55    0.67
  -1   2 -13    3.41    0.60
  -1   2 -13    1.14    1.24
  -1   2 -14  306.87   13.53
  -1   2 -14  308.29   13.70
  -1   2 -14  281.01   16.45
  -1   2 -15   -0.44    1.37
  -1   2 -15    0.88    0.72
  -1   2 -15   -0.49    0.58
  -1   2 -16    9.49    1.04
  -1   2 -16    6.03    2.11
  -1   2 -16    6.74    1.11
  -1   2 -17   44.48    2.60
  -1   2 -17   43.23    2.72
  -1   2 -17   36.36    4.66
  -1   2 -18    3.54    0.80
  -1   2 -18    3.47    0.92
  -1   2 -19    7.34    0.95
  -1   2 -19    6.27    1.01
  -1   2 -20   31.17    1.99
  -1   2 -20   33.65    2.13
  -1   2 -21   33.57    1.92
  -1   2 -21   29.82    1.94
  -1   2 -22   20.34    1.36
  -1   2 -23   21.38    1.23
  -2  -6  12    4.31    0.72
  -2  -6  12    4.15    0.64
  -2  -6  11   10.64    1.06
  -2  -6  11    9.77    0.96
  -2  -6  10   31.46    1.93
  -2  -6   9   -0.39    0.58
  -2  -6   9   -0.51    0.64
  -2  -6   8    0.54    0.69
  -2  -6   8    0.60    0.60
  -2  -6   7    1.94    0.80
  -2  -6   7    2.19    0.69
  -2  -6   6   98.85    2.83
  -2  -6   6    1.49    0.55
  -2  -6   5    0.06    0.29
  -2  -6   5    6.83    1.02
  -2  -6   4   70.35    3.83
  -2  -6   3   73.60    3.94
  -2  -6   2   20.86    1.63
  -2  -6   1   18.89    1.48
   2  -6   0    0.30    0.62
   2  -6   1    0.56    0.68
   2  -6   2   78.49    4.15
   2  -6   3    0.21    0.31
   2  -6   3  115.55    3.05
   2  -6   4   38.42    2.47
   2  -6   4   51.33    2.77
   2  -6   5    9.79    1.11
   2  -6   5   10.44    1.20
   2  -6   6    0.30    0.62
   2  -6   6    0.41    0.75
   2  -6   7    0.48    0.68
   2  -6   7    0.45    0.64
   2  -6   8   12.22    1.18
   2  -6   9    4.93    0.81
   2  -6  10    2.25    0.64
   2  -6  10    1.88    0.66
   2  -6  11   11.51    1.04
   2  -6  11   11.48    1.05
   2  -6  12   17.17    1.20
   2  -6  12   16.59    1.19
  -2  -5  17   28.66    1.75
  -2  -5  16    5.12    0.84
  -2  -5  16    4.12    0.68
  -2  -5  15    0.83    0.65
  -2  -5  15    0.07    0.59
  -2  -5  14    8.67    1.07
  -2  -5  14    7.85    1.11
  -2  -5  13   19.97    1.69
  -2  -5  12   17.91    1.68
  -2  -5  12   17.81    1.63
  -2  -5  11   88.31    4.74
  -2  -5  11   89.11    4.75
  -2  -5  10   -0.40    0.91
  -2  -5  10    0.99    0.91
  -2  -5   9    2.31    0.89
  -2  -5   9    1.81    0.92
  -2  -5   8    2.01    0.83
  -2  -5   7    3.47    0.90
  -2  -5   7    3.33    1.00
   2  -5  -6    2.13    0.72
  -2  -5   6    2.91    0.94
  -2  -5   6    2.04    0.82
  -2  -5   5   62.10    3.59
  -2  -5   5   62.89    3.53
   2  -5  -5   57.83    3.33
  -2  -5   4   16.12    1.59
   2  -5  -4   17.14    1.43
  -2  -5   4   16.54    1.50
   2  -5  -3  169.09    8.03
   2  -5  -3  176.01    8.02
  -2  -5   3  163.23    8.16
  -2  -5   3  175.95    8.11
  -2  -5   2   46.14    2.72
   2  -5  -2   46.84    2.79
   2  -5  -2   45.48    2.70
  -2  -5   2   48.03    2.88
   2  -5  -1   95.12    4.79
  -2  -5   1   89.23    4.72
   2  -5  -1   89.93    4.57
   2  -5   0   11.97    1.32
   2  -5   0   10.15    1.16
  -2  -5   0   12.73    1.28
   2  -5   1    0.43    0.68
  -2  -5  -1   -0.48    0.63
   2  -5   1    0.63    0.62
   2  -5   1    0.77    0.78
   2  -5   2   11.92    1.36
   2  -5   2   13.71    1.18
   2  -5   2   11.89    1.30
   2  -5   3  573.19   25.09
   2  -5   3  573.85   25.16
   2  -5   4    0.19    0.73
   2  -5   4    1.22    0.82
   2  -5   5   35.70    2.55
   2  -5   5   38.45    2.55
   2  -5   6   17.43    3.68
   2  -5   6   17.75    1.64
   2  -5   7   45.93    2.92
   2  -5   8    2.27    0.99
   2  -5   8    0.82    0.84
   2  -5   9   24.35    1.98
   2  -5   9   20.69    1.83
   2  -5  10   73.59    4.15
   2  -5  10   75.32    4.13
   2  -5  11  117.82    5.93
   2  -5  12    6.19    1.04
   2  -5  13    2.49    0.80
   2  -5  13    3.02    0.86
   2  -5  14   14.35    1.34
   2  -5  14   12.45    1.19
   2  -5  15   10.78    1.03
   2  -5  15   15.19    1.26
   2  -5  16   30.83    1.88
  -2  -4  19   36.44    2.10
  -2  -4  18   12.23    1.18
  -2  -4  17    4.28    0.75
  -2  -4  17    4.13    0.92
  -2  -4  16   69.12    3.82
  -2  -4  16   68.63    3.67
  -2  -4  15  171.99    8.13
  -2  -4  15  165.42    7.96
  -2  -4  14   24.21    1.89
  -2  -4  14   23.89    1.98
  -2  -4  13   62.16    3.60
  -2  -4  13   63.35    3.70
  -2  -4  12   66.50    3.85
  -2  -4  12   65.59    3.76
  -2  -4  11   61.98    3.59
  -2  -4  10   25.45    2.02
  -2  -4  10   34.02    4.67
  -2  -4   9  256.59   11.82
  -2  -4   9  257.83   11.79
  -2  -4   9  250.11   15.73
   2  -4  -8  151.27    7.05
  -2  -4   8  147.64    7.14
  -2  -4   8  148.63   10.71
  -2  -4   8  142.14    7.12
  -2  -4   7  212.10   13.16
   2  -4  -7  204.19    9.07
  -2  -4   7  188.17    9.12
  -2  -4   6   91.47    8.42
  -2  -4   6   84.46    4.55
   2  -4  -6   90.58    4.50
  -2  -4   6   98.93    7.96
  -2  -4   5   87.68    4.65
  -2  -4   5   86.87    7.60
  -2  -4   5   92.33    4.67
  -2  -4   5   91.03    8.34
   2  -4  -5   95.12    4.62
  -2  -4   4  101.75    8.08
  -2  -4   4   96.40    4.88
   2  -4  -4   97.84    4.81
  -2  -4   4   97.02    4.86
  -2  -4   4   93.61    8.46
   2  -4  -3   27.75    1.76
  -2  -4   3   25.40    1.72
  -2  -4   3   24.56    1.73
   2  -4  -3   22.78    1.67
  -2  -4   3   22.14    4.06
   2  -4  -2    1.03    0.56
  -2  -4   2    1.45    0.57
  -2  -4   2    0.14    0.54
  -2  -4   1   75.26    3.86
   2  -4  -1   72.92    3.90
  -2  -4   1   73.07    3.78
   2  -4  -1   78.59    3.88
   2  -4   0    4.77    0.76
   2  -4   0    5.98    0.92
  -2  -4   0    6.30    0.81
   2  -4   1  460.26   19.62
   2  -4   1  446.41   19.55
  -2  -4  -1  436.17   19.42
   2  -4   2  211.51    9.60
   2  -4   2  190.99   13.34
   2  -4   2  209.94    9.55
   2  -4   2  223.05   13.86
  -2  -4  -2  208.80    9.26
  -2  -4  -2  201.76    9.35
   2  -4   3   44.58    2.46
  -2  -4  -3   40.80    2.32
   2  -4   3   45.96    2.64
   2  -4   3   40.06    5.16
   2  -4   3   43.28    2.64
  -2  -4  -4   65.26    3.31
   2  -4   4   62.36    3.36
   2  -4   4   64.01    3.56
   2  -4   4   58.30    6.43
   2  -4   4   67.27    3.63
   2  -4   5   79.15    4.25
   2  -4   5   79.99    4.04
   2  -4   5   78.34    7.65
   2  -4   5   86.42    7.70
   2  -4   6   89.92    8.42
   2  -4   6   91.40    4.79
   2  -4   6   93.76    4.56
   2  -4   6  103.89    8.53
   2  -4   6   86.74    4.77
   2  -4   7   14.39    1.46
   2  -4   7   16.44    1.31
   2  -4   7   15.87    3.49
   2  -4   7   15.49    1.52
   2  -4   7   14.97    3.43
   2  -4   8   21.89    4.09
   2  -4   8   33.50    5.37
   2  -4   8   31.94    2.00
   2  -4   8   31.21    2.25
   2  -4   9  160.74   12.95
   2  -4   9  173.24    8.44
   2  -4   9  177.92    8.56
   2  -4   9  181.52   12.95
   2  -4   9  186.30    8.32
   2  -4  10  153.03    7.37
   2  -4  10  155.18    7.15
   2  -4  10  128.96   11.52
   2  -4  10  131.90   11.22
   2  -4  10  147.38    7.43
   2  -4  10  154.45    7.42
   2  -4  11    2.27    2.00
   2  -4  11    1.33    1.76
   2  -4  11    0.10    0.70
   2  -4  11    1.20    0.86
   2  -4  11    0.43    0.85
   2  -4  11    0.89    0.57
   2  -4  12    4.68    2.27
   2  -4  12    7.50    1.10
   2  -4  12    7.29    1.16
   2  -4  12    5.78    1.11
   2  -4  12    7.53    2.92
   2  -4  13   57.39    3.39
   2  -4  13   59.15    3.42
   2  -4  13   59.62    3.55
   2  -4  14   80.02    4.44
   2  -4  14   81.33    4.35
   2  -4  14   81.93    4.31
   2  -4  15   14.61    1.46
   2  -4  15   12.23    1.32
   2  -4  15   16.80    1.40
   2  -4  16    2.03    0.63
   2  -4  16    1.89    0.79
   2  -4  16    1.39    0.66
   2  -4  17    2.39    0.64
   2  -4  17   40.41    1.79
   2  -4  18   30.25    1.38
   2  -4  18    0.05    0.32
   2  -4  19    1.98    0.48
  -2  -3  22    3.92    0.70
  -2  -3  21   28.14    1.87
  -2  -3  20    0.23    0.48
  -2  -3  19    3.89    0.81
  -2  -3  18   70.18    3.80
  -2  -3  17    1.72    0.80
  -2  -3  16  286.16   12.83
  -2  -3  16  277.06   12.61
  -2  -3  15    1.06    0.67
  -2  -3  15    0.88    0.87
  -2  -3  15    3.38    2.37
  -2  -3  14  200.71    9.48
  -2  -3  14  210.68    9.67
  -2  -3  13   74.77    4.07
  -2  -3  13   71.83    3.90
  -2  -3  12    5.36    0.93
  -2  -3  12    5.56    1.03
  -2  -3  11   29.04    1.95
  -2  -3  11   27.21    2.01
  -2  -3  10    1.46    0.72
  -2  -3  10    2.02    0.67
  -2  -3   9   65.35    3.43
  -2  -3   9   59.78    3.34
  -2  -3   8  627.06   27.35
   2  -3  -8  626.59   27.28
  -2  -3   7  289.12   13.00
   2  -3  -7  294.76   12.91
  -2  -3   7  289.68   12.95
  -2  -3   7  313.23   16.20
  -2  -3   6  238.54   10.84
  -2  -3   6  240.20   10.87
   2  -3  -6  247.63   10.82
  -2  -3   6  262.26   13.90
  -2  -3   5   73.98    5.70
   2  -3  -5   70.36    3.44
  -2  -3   5   65.42    3.45
  -2  -3   4  220.40   12.43
  -2  -3   3  293.78   15.54
   2  -3  -2   25.61    3.52
  -2  -3   2   28.42    3.32
  -2  -3   1  190.40   10.83
   2  -3  -1  190.04   11.27
  -2  -3   1  164.95   11.05
   2  -3   0   30.85    3.60
   2  -3   0   29.41    3.63
  -2  -3   0   28.40    3.79
   2  -3   1   15.91    2.76
   2  -3   2   -0.39    1.47
   2  -3   3  388.54   20.35
   2  -3   4  158.11    7.31
   2  -3   4  162.61   10.51
   2  -3   5   11.29    1.05
   2  -3   5   10.40    1.04
   2  -3   5    8.21    2.30
   2  -3   6  160.41    7.39
   2  -3   6  149.45   10.71
   2  -3   7   -0.07    0.55
   2  -3   7    0.89    0.58
   2  -3   7    0.53    1.86
   2  -3   8  390.50   17.24
   2  -3   8  398.46   21.97
   2  -3   8  393.38   17.31
   2  -3   9   54.36    3.13
   2  -3   9   56.05    3.07
   2  -3   9   48.14    5.88
   2  -3  10  132.53    6.30
   2  -3  10  129.89    6.37
   2  -3  11  168.20   13.15
   2  -3  11  191.49    8.75
   2  -3  11  185.55    8.83
   2  -3  12  589.47   25.41
   2  -3  12  590.78   25.54
   2  -3  13  103.58    5.43
   2  -3  13   94.51    9.53
   2  -3  13  109.37    5.35
   2  -3  14   17.19    3.93
   2  -3  14   18.50    1.64
   2  -3  14   15.67    1.45
   2  -3  15  194.70    9.23
   2  -3  15  198.38    9.08
   2  -3  15  178.10   14.17
   2  -3  16  225.08   10.44
   2  -3  17    4.58    0.92
   2  -3  18   30.06    2.00
   2  -3  19    1.36    0.83
   2  -3  20    0.99    0.73
   2  -3  21    7.93    0.97
  -2  -2  24   11.24    1.02
   2  -2 -23   41.03    1.28
   2  -2 -23    8.04    0.77
   2  -2 -22   11.86    0.95
   2  -2 -22    8.96    0.83
   2  -2 -21    3.37    0.66
   2  -2 -21    4.46    0.77
   2  -2 -20    2.16    0.64
   2  -2 -20    2.06    0.68
   2  -2 -19   -0.31    0.68
   2  -2 -19    0.49    0.58
   2  -2 -18   84.46    4.26
  -2  -2  18   79.28    4.26
   2  -2 -18   84.87    4.35
   2  -2 -17    9.54    1.14
  -2  -2  17    7.88    1.05
   2  -2 -16    0.34    0.69
   2  -2 -16   -0.46    1.28
  -2  -2  16   -0.08    0.61
  -2  -2  15    2.39    0.78
   2  -2 -15    4.66    0.86
   2  -2 -15    3.47    1.73
  -2  -2  14   21.26    1.67
   2  -2 -14   23.62    1.65
   2  -2 -13  654.87   27.96
   2  -2 -13  668.68   31.10
  -2  -2  13  637.35   27.88
  -2  -2  13  648.71   28.06
  -2  -2  12  525.16   22.97
   2  -2 -12  520.48   25.72
  -2  -2  12  542.55   23.14
  -2  -2  11  157.11    7.26
   2  -2 -11  166.20    9.52
  -2  -2  10   71.66    3.61
   2  -2 -10   80.71    5.43
   2  -2  -9  218.99    9.85
   2  -2  -9  236.17   11.80
   2  -2  -8  166.88    9.01
   2  -2  -7   52.30    3.72
   2  -2  -6   27.59    2.35
   2  -2  -5 1363.03   58.54
   2  -2  -4  614.03   26.80
  -2  -2   3   98.64    6.16
   2  -2  -3  106.46    5.09
  -2  -2   2   12.05    1.80
   2  -2  -2   12.54    0.92
   2  -2  -2   13.50    2.04
   2  -2  -1    1.68    1.15
  -2  -2   1    1.90    1.03
  -2  -2   1    0.51    0.26
   2  -2  -1    1.27    0.23
   2  -2  -1    2.46    1.13
   2  -2   0   19.92    2.44
   2  -2   0   17.02    2.29
  -2  -2  -1   -0.26    0.28
   2  -2   1   -0.04    0.28
   2  -2   1    0.47    1.05
   2  -2   2    1.64    0.58
   2  -2   2    2.49    1.23
   2  -2   3 1455.31   63.95
   2  -2   4  150.49    8.97
  -2  -2  -5   44.51    3.01
  -2  -2  -6  482.23   21.89
  -2  -2  -7 2121.15   91.03
  -2  -2  -8  272.92   13.64
   2  -2   9  352.14   15.50
  -2  -2  -9  362.53   17.45
   2  -2  10  269.88   11.89
  -2  -2 -10  264.14   14.03
   2  -2  10  269.08   11.98
   2  -2  11   48.91    2.75
  -2  -2 -11   54.95    2.72
   2  -2  11   51.04    2.86
  -2  -2 -11   55.74    4.68
  -2  -2 -12    5.02    0.71
  -2  -2 -12    4.23    1.49
   2  -2  12    4.14    0.79
  -2  -2 -12    6.19    0.84
  -2  -2 -13   21.19    1.55
   2  -2  13   17.28    1.48
  -2  -2 -13   18.53    1.38
  -2  -2 -13   16.65    2.85
   2  -2  14   47.93    2.87
  -2  -2 -14   46.06    4.86
  -2  -2 -14   48.84    2.76
  -2  -2 -14   51.99    2.92
  -2  -2 -15  265.87   15.97
  -2  -2 -15  295.35   12.74
  -2  -2 -15  278.29   12.85
   2  -2  15  281.77   12.84
  -2  -2 -16  114.60    5.73
  -2  -2 -16  114.24    5.59
   2  -2  16  118.92    5.73
  -2  -2 -17   99.85    5.16
  -2  -2 -17  102.96    5.05
  -2  -2 -17   95.13    7.97
  -2  -2 -18    6.38    0.91
  -2  -2 -18    6.06    0.99
  -2  -2 -19    0.40    0.69
  -2  -2 -19   -0.07    0.56
  -2  -2 -20    0.42    0.67
  -2  -2 -20    0.12    0.52
  -2  -2 -21    1.16    0.59
  -2  -2 -21    1.35    0.52
  -2  -2 -22    1.12    0.47
   2  -2  23   20.33    1.45
   2  -1 -24    0.39    0.39
   2  -1 -24    1.51    0.50
   2  -1 -23    0.82    0.52
   2  -1 -23    0.83    0.63
   2  -1 -22   13.91    1.27
   2  -1 -22   12.79    1.20
   2  -1 -21   14.72    1.48
   2  -1 -21   15.66    1.35
   2  -1 -20   12.98    1.42
   2  -1 -20   12.39    1.28
   2  -1 -19   86.32    4.65
   2  -1 -18    4.70    1.91
   2  -1 -18    6.92    1.20
   2  -1 -17   18.80    1.72
   2  -1 -17   17.83    3.29
   2  -1 -16   54.41    5.60
   2  -1 -16   55.10    3.26
   2  -1 -15   60.67    3.37
   2  -1 -15   48.26    5.25
   2  -1 -14  625.59   31.48
   2  -1 -14  665.34   28.27
  -2  -1  14  645.72   28.06
   2  -1 -13    2.66    1.28
   2  -1 -13    1.56    0.59
   2  -1 -12   70.89    5.64
   2  -1 -11   28.82    3.19
   2  -1 -10  331.32   16.69
   2  -1  -9  336.62   16.61
   2  -1  -8  137.24    7.76
   2  -1  -7   42.95    3.32
   2  -1  -6 2613.96  111.37
   2  -1  -5  494.85   22.10
   2  -1  -4  162.10    7.87
   2  -1  -3 2511.50  106.34
   2  -1  -2   31.87    2.09
  -2  -1   2   32.62    2.56
   2  -1  -2   32.97    2.39
   2  -1  -1  456.80   20.27
   2  -1  -1  457.90   20.54
  -2  -1   1  460.68   20.48
   2  -1  -1  503.71   20.86
   2  -1   0   67.96    3.73
   2  -1   0   61.01    3.44
  -2  -1  -1  831.33   37.19
   2  -1   1  897.66   37.45
  -2  -1  -2  312.26   15.52
  -2  -1  -2  362.90   15.21
  -2  -1  -3  536.31   25.25
  -2  -1  -3  587.34   24.81
  -2  -1  -4  638.01   29.52
  -2  -1  -4  673.71   28.92
  -2  -1  -5   73.61    4.96
  -2  -1  -5   70.34    4.27
  -2  -1  -6 1493.66   64.75
  -2  -1  -6 1515.42   65.79
  -2  -1  -7   44.12    4.09
  -2  -1  -7   37.98    3.13
  -2  -1  -8    4.58    1.35
  -2  -1  -9   96.82    6.25
  -2  -1 -10    4.11    1.52
  -2  -1 -11   57.80    4.82
  -2  -1 -12  153.98    9.62
  -2  -1 -13  317.72   17.41
  -2  -1 -13  329.61   14.68
  -2  -1 -14  119.79    6.07
  -2  -1 -14  121.15    8.68
  -2  -1 -14  124.03    5.87
  -2  -1 -15   13.71    1.42
  -2  -1 -15   10.36    1.17
  -2  -1 -15    8.46    2.37
  -2  -1 -16   18.20    1.51
  -2  -1 -16   17.83    1.69
  -2  -1 -17   64.35    3.61
  -2  -1 -17   69.60    3.89
  -2  -1 -17   60.68    6.13
  -2  -1 -18    0.92    0.73
  -2  -1 -18    0.52    0.93
  -2  -1 -18    0.53    1.50
  -2  -1 -19   69.38    3.94
  -2  -1 -19   68.57    3.74
  -2  -1 -20   10.70    1.23
  -2  -1 -20   10.54    1.31
  -2  -1 -21   44.39    2.72
  -2  -1 -21   44.63    2.60
  -2  -1 -22   17.26    1.44
  -2  -1 -22   16.25    1.29
  -2  -1 -23    7.24    0.86
  -2  -1 -24   20.82    1.26
   2  -1  24   20.30    1.40
   2   0 -25    0.38    0.38
   2   0 -24   44.87    2.34
   2   0 -24   40.59    2.24
   2   0 -23    0.06    0.56
   2   0 -23    0.06    0.63
   2   0 -22   14.49    1.29
   2   0 -22   15.77    1.41
   2   0 -21    0.09    0.83
   2   0 -21    0.07    0.72
   2   0 -20  599.12   25.94
   2   0 -20  587.55   25.76
   2   0 -19    1.10    0.85
   2   0 -19   -2.68    1.88
   2   0 -18    6.40    1.14
   2   0 -18    5.90    2.20
   2   0 -17   -1.56    2.01
   2   0 -17    0.49    0.85
   2   0 -16   74.70    6.50
   2   0 -16   59.78    3.50
   2   0 -15    0.34    0.63
   2   0 -15    0.93    1.23
   2   0 -14  254.52   14.36
   2   0 -14  246.96   11.25
   2   0 -13    3.12    1.46
   2   0 -13    1.07    0.57
   2   0 -12  580.86   27.92
   2   0 -11    0.32    1.14
   2   0 -10  990.40   44.69
   2   0  -9    0.24    1.23
   2   0  -8   55.71    4.14
   2   0  -7   -0.54    1.05
   2   0  -6 1211.62   52.49
   2   0  -5   -0.50    0.84
   2   0  -4 9999.00  420.93
   2   0  -3    0.39    0.61
   2   0  -2   22.95    1.67
   2   0  -1   -0.22    0.37
   2   0   0 3252.23  137.45
  -2   0  -1    0.10    0.58
  -2   0  -2  902.95   45.56
  -2   0  -2 1197.72   45.45
  -2   0  -3   -0.14    0.93
  -2   0  -3    0.60    0.86
  -2   0  -4 1653.52   79.55
  -2   0  -4 2025.27   79.30
  -2   0  -5    0.99    0.85
  -2   0  -5    1.65    1.28
  -2   0  -6 2375.75  110.95
  -2   0  -6 2740.51  110.35
  -2   0  -7    0.77    1.05
  -2   0  -7    0.28    1.24
  -2   0  -8  663.81   29.47
  -2   0  -8  617.13   30.38
  -2   0  -9    0.26    1.17
  -2   0 -10   70.67    5.34
  -2   0 -11    1.31    1.37
  -2   0 -12  254.85   14.17
  -2   0 -13    0.41    1.27
  -2   0 -13   -0.58    0.71
  -2   0 -14  102.12    5.28
  -2   0 -14  109.47    8.03
  -2   0 -15    0.71    0.69
  -2   0 -15   -0.29    0.74
  -2   0 -15    0.50    1.54
  -2   0 -16  264.18   16.16
  -2   0 -16  256.06   12.46
  -2   0 -16  288.21   12.37
  -2   0 -17   -0.84    0.93
  -2   0 -17   -0.09    0.77
  -2   0 -17    0.55    1.71
  -2   0 -18  823.76   34.85
  -2   0 -18  754.44   39.18
  -2   0 -18  798.44   35.01
  -2   0 -19    1.23    0.93
  -2   0 -19   -0.17    0.78
  -2   0 -20    9.81    1.19
  -2   0 -20   10.21    1.33
  -2   0 -21   -0.07    0.68
  -2   0 -21    1.04    0.88
  -2   0 -22   39.70    2.44
  -2   0 -22   39.48    2.31
  -2   0 -23   -0.10    0.53
  -2   0 -23    0.42    0.61
  -2   0 -24    1.11    0.50
   2   1 -24    0.85    0.41
   2   1 -24    0.32    0.46
   2   1 -23    0.92    0.55
   2   1 -23    0.54    0.62
   2   1 -22   13.79    1.29
   2   1 -22   12.79    1.15
   2   1 -21   14.81    1.43
   2   1 -21   14.33    1.33
   2   1 -20   13.99    1.47
   2   1 -20   14.81    1.38
   2   1 -19   89.83    4.81
   2   1 -18    8.87    1.32
   2   1 -18    6.24    2.20
   2   1 -17   15.30    1.59
   2   1 -17   11.66    2.91
   2   1 -16   54.65    5.65
   2   1 -16   59.89    3.46
   2   1 -15   60.10    3.42
   2   1 -15   57.58    5.61
   2   1 -14  650.34   31.79
   2   1 -14  660.40   28.55
   2   1 -13    2.65    1.23
   2   1 -13    1.87    0.64
   2   1 -12   73.77    5.80
   2   1 -11   25.23    2.99
   2   1 -10  349.43   17.42
   2   1  -9  349.26   17.10
   2   1  -8  127.57    7.33
   2   1  -7   43.50    3.30
   2   1  -6 2668.50  113.66
   2   1  -5  506.70   22.59
   2   1  -4  176.05    8.43
   2   1  -3 2505.68  106.10
   2   1  -2   28.99    1.94
   2   1  -1  450.57   19.63
   2   1   0   65.07    3.53
  -2   1  -1  850.07   36.81
  -2   1  -2  319.34   14.89
  -2   1  -2  326.89   14.41
  -2   1  -3  551.50   24.94
  -2   1  -3  559.59   24.32
  -2   1  -4  682.63   29.69
  -2   1  -4  645.32   28.79
  -2   1  -5   71.46    4.25
  -2   1  -5   73.06    5.02
  -2   1  -6 1575.85   66.29
  -2   1  -6 1473.99   65.05
  -2   1  -7   43.79    4.13
  -2   1  -7   41.15    3.28
  -2   1  -8    3.75    1.32
  -2   1  -9   93.42    6.04
  -2   1 -10    3.85    1.37
  -2   1 -11   55.83    4.73
  -2   1 -12  134.90    8.69
  -2   1 -13  335.54   15.08
  -2   1 -13  343.77   18.03
  -2   1 -14  123.13    5.77
  -2   1 -14  111.36    8.41
  -2   1 -14  116.94    5.98
  -2   1 -15   12.66    1.41
  -2   1 -15   10.82    2.69
  -2   1 -15   11.12    1.16
  -2   1 -16   18.82    1.77
  -2   1 -16   15.02    3.13
  -2   1 -16   18.35    1.55
  -2   1 -17   64.34    3.60
  -2   1 -17   61.08    6.20
  -2   1 -17   67.10    3.84
  -2   1 -18    0.53    1.49
  -2   1 -18    1.75    0.80
  -2   1 -18    1.17    0.95
  -2   1 -19   65.42    3.78
  -2   1 -19   65.08    3.60
  -2   1 -20   10.93    1.35
  -2   1 -20   11.04    1.18
  -2   1 -21   42.67    2.59
  -2   1 -21   49.48    2.83
  -2   1 -22   16.08    1.29
  -2   1 -22   18.87    1.49
  -2   1 -23    6.70    0.84
  -2   1 -24   20.86    1.27
   2   2 -23   42.80    2.17
   2   2 -22   11.30    0.98
   2   2 -22   10.02    0.86
   2   2 -21    4.38    0.78
   2   2 -21    3.74    0.68
   2   2 -20    1.57    0.75
   2   2 -20    1.99    0.62
   2   2 -19   -0.58    0.70
   2   2 -19    0.28    0.58
   2   2 -18   82.51    4.20
   2   2 -18   80.54    4.32
   2   2 -17   10.53    1.21
   2   2 -17    5.21    2.16
   2   2 -16   -0.46    1.21
   2   2 -16   -0.43    0.74
   2   2 -15    2.87    0.82
   2   2 -15    2.18    1.68
   2   2 -14   19.55    1.52
   2   2 -14   19.51    3.03
   2   2 -13  669.11   31.38
   2   2 -13  652.78   28.26
   2   2 -12  508.34   24.77
   2   2 -11  154.12    9.22
   2   2 -10   67.42    4.99
   2   2  -9  232.03   12.04
   2   2  -8  160.10    8.69
   2   2  -7   49.47    3.55
   2   2  -6   27.02    2.27
   2   2  -5 1395.19   59.85
   2   2  -4  632.46   27.53
   2   2  -3  110.02    5.30
   2   2  -2   12.23    0.88
  -2   2   1    1.33    0.30
  -2   2  -1    0.18    0.29
   2   2   1    1.10    0.37
   2   2   2    3.18    0.69
  -2   2  -5   47.91    3.20
  -2   2  -6  469.11   21.38
  -2   2  -7 2173.46   93.23
  -2   2  -8  267.39   13.37
  -2   2  -9  338.87   16.75
  -2   2 -10  270.41   14.09
  -2   2 -11   54.94    2.79
  -2   2 -11   48.85    4.53
  -2   2 -12    5.30    0.85
  -2   2 -12    5.61    1.69
  -2   2 -12    6.21    0.77
  -2   2 -13   19.69    1.42
  -2   2 -13   18.87    1.55
  -2   2 -13   23.55    3.21
  -2   2 -14   54.13    5.17
  -2   2 -14   49.17    2.88
  -2   2 -14   46.37    2.68
  -2   2 -15  291.99   13.01
  -2   2 -15  291.60   13.20
  -2   2 -15  284.58   16.38
  -2   2 -16  115.77    5.73
  -2   2 -16  113.56    5.53
  -2   2 -17  102.17    5.03
  -2   2 -17  102.24    5.21
  -2   2 -18    5.71    1.03
  -2   2 -18    7.60    0.95
  -2   2 -19   -0.14    0.59
  -2   2 -19   -0.25    0.71
  -2   2 -20    0.69    0.59
  -2   2 -20    0.22    0.64
  -2   2 -21    0.49    0.57
  -2   2 -22    0.60    0.49
  -2   2 -23   19.62    1.12
  -3  -6  12    9.44    0.86
  -3  -6  12   10.93    0.98
  -3  -6  11    3.05    0.63
  -3  -6  11    4.67    0.79
  -3  -6  10    1.03    0.54
  -3  -6   9   19.72    1.45
  -3  -6   9   22.98    1.64
  -3  -6   8   15.40    1.27
  -3  -6   8   17.52    1.44
  -3  -6   7    5.60    0.79
  -3  -6   7    7.39    1.04
  -3  -6   6   18.92    1.36
  -3  -6   6   -0.06    0.34
  -3  -6   5   11.22    1.23
  -3  -6   4    3.02    0.86
  -3  -6   3   32.61    2.16
   3  -6  -2   27.52    1.69
  -3  -6   2   28.71    1.91
  -3  -6   1   -0.07    0.39
   3  -6  -1   12.44    0.86
   3  -6   0   39.52    1.70
   3  -6   0   -0.05    0.29
   3  -6   1   -0.14    0.22
   3  -6   1   45.11    1.90
   3  -6   2    4.53    0.92
   3  -6   3    0.33    0.75
   3  -6   3    0.14    0.36
   3  -6   4    1.64    0.68
   3  -6   4    0.67    0.71
   3  -6   5    0.38    0.62
   3  -6   5   -0.08    0.71
   3  -6   6   27.67    1.95
   3  -6   6   27.24    1.89
   3  -6   7    0.15    0.65
   3  -6   7   -0.22    0.63
   3  -6   8    4.63    0.81
   3  -6   9    0.61    0.66
   3  -6   9   -0.13    0.54
   3  -6  10    1.33    0.55
   3  -6  10    0.86    0.60
   3  -6  11   39.66    2.22
   3  -6  11   39.23    2.21
   3  -6  12   18.04    1.21
  -3  -5  17   17.97    1.29
  -3  -5  16    3.32    0.66
  -3  -5  16    3.28    0.74
  -3  -5  15    5.27    0.94
  -3  -5  15    4.73    0.81
  -3  -5  14   82.97    4.31
  -3  -5  13   -0.17    0.77
  -3  -5  12    8.00    1.18
  -3  -5  12    6.65    1.13
  -3  -5  11   21.24    1.83
  -3  -5  11   21.32    1.80
  -3  -5  10  103.32    5.38
  -3  -5  10  104.53    5.41
  -3  -5   9   34.36    2.41
  -3  -5   8    0.89    0.82
  -3  -5   7   80.32    4.26
  -3  -5   7   77.23    4.20
   3  -5  -7   70.98    3.99
  -3  -5   6   21.32    1.83
   3  -5  -6   22.24    1.66
  -3  -5   6   17.13    1.69
   3  -5  -5   58.44    3.21
  -3  -5   5   53.63    3.25
  -3  -5   5   56.21    3.37
   3  -5  -4    2.40    0.79
  -3  -5   4    2.90    0.97
  -3  -5   4    3.20    0.81
  -3  -5   3   22.73    1.71
  -3  -5   3   24.07    1.86
   3  -5  -3   19.80    1.66
   3  -5  -3   24.05    1.73
   3  -5  -2    1.90    0.75
   3  -5  -2    1.32    0.70
  -3  -5   2    0.55    0.71
   3  -5  -1   67.26    3.70
   3  -5  -1   66.09    3.53
  -3  -5   1   62.13    3.59
  -3  -5   0   97.26    5.02
   3  -5   0  100.65    4.97
   3  -5   0  101.65    5.07
   3  -5   0   99.12    5.17
   3  -5   1   92.01    4.92
   3  -5   1   93.01    4.81
  -3  -5  -1   94.06    4.71
   3  -5   2    7.61    1.10
   3  -5   2    9.28    1.24
   3  -5   3    4.95    0.99
   3  -5   3    6.00    1.12
   3  -5   4    4.91    1.09
   3  -5   4    4.68    0.97
   3  -5   5  120.78    6.13
   3  -5   5  123.15    6.20
   3  -5   5  112.53   10.04
   3  -5   6   43.35    2.83
   3  -5   7    7.04    1.19
   3  -5   8    7.40    1.25
   3  -5   8    6.30    1.13
   3  -5   9   26.53    2.11
   3  -5   9   26.31    2.09
   3  -5  10   88.54    4.73
   3  -5  11   -0.74    0.84
   3  -5  12    0.95    0.71
   3  -5  12    2.08    0.91
   3  -5  13    3.76    0.81
   3  -5  13    2.10    0.82
   3  -5  14    6.36    0.87
   3  -5  14    4.91    0.92
   3  -5  15   17.94    1.27
   3  -5  15   18.19    1.40
   3  -5  16   17.97    1.30
  -3  -4  19    9.82    0.96
  -3  -4  18   32.53    2.09
  -3  -4  17    8.07    0.94
  -3  -4  17    7.36    1.08
  -3  -4  16   58.85    3.33
  -3  -4  16   63.50    3.54
  -3  -4  15   13.56    1.50
  -3  -4  15   15.18    1.45
  -3  -4  14   30.77    2.27
  -3  -4  14   26.97    2.05
  -3  -4  13   23.84    1.93
  -3  -4  13   25.79    2.10
  -3  -4  12    8.71    1.32
  -3  -4  12    9.09    3.11
  -3  -4  12    8.53    1.24
  -3  -4  11    0.75    1.97
  -3  -4  11   -0.10    0.78
  -3  -4  10   21.59    1.82
  -3  -4  10   20.43    4.25
  -3  -4   9    0.47    0.78
  -3  -4   9    1.53    1.65
  -3  -4   9    2.84    2.30
   3  -4  -9    0.68    0.74
  -3  -4   9    1.91    0.88
  -3  -4   8  280.58   16.14
  -3  -4   8  265.24   12.29
   3  -4  -8  276.76   12.24
  -3  -4   8  264.86   12.30
   3  -4  -7   81.87    4.33
  -3  -4   7   84.83    4.43
  -3  -4   7   89.98    7.52
  -3  -4   6   28.40    2.07
   3  -4  -6   31.50    2.06
  -3  -4   6   28.05    4.09
  -3  -4   6   32.18    2.10
   3  -4  -5   83.34    4.25
  -3  -4   5   76.65    4.25
  -3  -4   5   87.15    4.32
  -3  -4   4  120.99    6.20
   3  -4  -4  136.64    6.23
   3  -4  -4  130.14    6.18
  -3  -4   4  128.89    6.21
  -3  -4   3  307.92   13.96
   3  -4  -3  326.73   14.06
  -3  -4   3  310.81   14.01
  -3  -4   2    1.06    0.60
  -3  -4   2    0.92    0.50
   3  -4  -2    0.79    0.60
  -3  -4   1    7.36    0.93
   3  -4  -1    7.76    0.95
  -3  -4   1    7.46    0.86
   3  -4  -1    8.37    1.04
   3  -4   0   71.42    6.98
  -3  -4   0   67.85    3.54
   3  -4   0   67.95    3.65
   3  -4   0   69.65    3.72
  -3  -4  -1   29.79    1.89
   3  -4   1   30.00    2.08
   3  -4   1   33.52    2.10
  -3  -4  -2   19.23    1.37
   3  -4   2   18.14    1.44
   3  -4   2   19.57    1.56
   3  -4   2   20.16    1.62
   3  -4   2   17.35    3.38
   3  -4   3   56.12    3.23
   3  -4   3   57.15    3.30
   3  -4   3   57.74    6.04
   3  -4   3   58.10    3.12
   3  -4   4  213.51   14.25
   3  -4   4  199.86   13.84
   3  -4   4  215.06    9.90
   3  -4   4  219.62   10.11
   3  -4   4  224.42   10.15
   3  -4   5   46.92    5.56
   3  -4   5   36.21    5.09
   3  -4   5   42.83    2.53
   3  -4   5   44.91    2.74
   3  -4   6   20.00    1.73
   3  -4   6   19.70    1.55
   3  -4   6   24.03    4.08
   3  -4   6   17.99    1.46
   3  -4   6   22.26    1.79
   3  -4   6   17.86    3.68
   3  -4   7    0.88    0.78
   3  -4   7    3.15    2.04
   3  -4   7    2.69    2.35
   3  -4   7    0.93    0.64
   3  -4   7    2.28    0.85
   3  -4   7    0.60    0.63
   3  -4   8   25.14    1.89
   3  -4   8   24.58    4.19
   3  -4   8   22.48    4.28
   3  -4   8   24.04    1.99
   3  -4   8   25.30    1.80
   3  -4   9   29.14    4.90
   3  -4   9   32.83    2.34
   3  -4   9   28.75    2.16
   3  -4   9   33.09    2.12
   3  -4   9   29.98    2.30
   3  -4   9   32.36    4.96
   3  -4  10   -0.74    1.84
   3  -4  10    0.33    0.58
   3  -4  10    1.34    1.66
   3  -4  10    0.54    0.83
   3  -4  10    0.51    0.85
   3  -4  10    0.80    0.72
   3  -4  11   41.76    2.69
   3  -4  11   37.93    5.40
   3  -4  11   39.44    2.45
   3  -4  11   37.44    2.66
   3  -4  11   32.12    5.30
   3  -4  11   39.88    2.62
   3  -4  12    1.78    0.80
   3  -4  12    1.35    0.66
   3  -4  12    0.61    0.78
   3  -4  12    1.30    0.93
   3  -4  13   20.76    1.81
   3  -4  13   18.60    1.66
   3  -4  13   16.81    1.60
   3  -4  13   20.22    1.50
   3  -4  14    5.90    1.01
   3  -4  14    7.51    1.07
   3  -4  14    8.23    1.21
   3  -4  15    5.96    1.01
   3  -4  15    5.16    0.90
   3  -4  15    6.31    1.06
   3  -4  16   34.74    2.19
   3  -4  16   31.03    1.93
   3  -4  16   28.79    2.03
   3  -4  17   46.96    2.67
   3  -4  17   48.01    2.72
   3  -4  18    0.26    0.30
   3  -4  18    0.06    0.48
  -3  -3  22    1.78    0.64
  -3  -3  21    0.13    0.34
  -3  -3  21    9.99    1.16
  -3  -3  20   33.84    2.01
  -3  -3  19    9.12    1.06
  -3  -3  18   53.16    3.06
  -3  -3  17    1.46    0.79
  -3  -3  16  191.36    8.65
  -3  -3  16  173.14    8.38
  -3  -3  15   80.92    9.20
  -3  -3  15   80.01    4.28
  -3  -3  15   85.91    4.52
  -3  -3  14   26.78    1.93
  -3  -3  14   28.03    2.11
  -3  -3  14   27.14    5.23
  -3  -3  13    2.01    0.84
  -3  -3  13    1.68    0.73
  -3  -3  12   42.82    2.61
  -3  -3  12   40.57    5.82
  -3  -3  12   41.28    2.68
  -3  -3  11   48.79    2.87
  -3  -3  11   48.68    5.09
  -3  -3  11   46.93    2.92
  -3  -3  10   16.68    2.96
  -3  -3  10   18.32    1.46
  -3  -3  10   20.63    3.86
  -3  -3  10   18.73    1.57
   3  -3 -10   17.03    1.40
  -3  -3   9    6.03    1.81
  -3  -3   9    4.59    0.86
  -3  -3   9    6.97    2.50
  -3  -3   9    4.78    0.82
  -3  -3   8  134.12    8.52
  -3  -3   8  119.10    5.80
  -3  -3   8  121.94    9.36
  -3  -3   7   31.57    3.64
  -3  -3   7   39.33    4.76
  -3  -3   7   34.82    2.11
  -3  -3   6  313.70   16.05
   3  -3  -6  295.41   13.23
  -3  -3   6  298.84   17.15
  -3  -3   6  303.99   13.28
   3  -3  -5   20.39    1.39
  -3  -3   5   19.20    2.75
  -3  -3   4   -0.64    1.03
  -3  -3   4    0.37    0.44
  -3  -3   3    4.44    1.52
   3  -3  -2  199.73   12.07
   3  -3  -1  153.68    9.96
   3  -3   0   14.12    2.61
   3  -3   0   13.78    2.47
   3  -3   1  313.09   16.65
   3  -3   1  307.90   16.92
   3  -3   2  279.19   15.66
   3  -3   2  278.36   15.35
   3  -3   3  409.86   21.17
   3  -3   4  482.75   20.42
   3  -3   4  462.44   20.37
   3  -3   4  431.26   23.55
   3  -3   5  290.47   15.95
   3  -3   5  265.84   12.16
   3  -3   5  278.36   12.21
   3  -3   6 1024.32   47.57
   3  -3   6 1010.75   43.20
   3  -3   6 1007.29   43.15
   3  -3   7   48.78    2.78
   3  -3   7   44.84    2.67
   3  -3   7   42.60    5.10
   3  -3   7   49.65    2.82
   3  -3   8   16.23    3.36
   3  -3   8   16.41    1.43
   3  -3   8   15.13    1.34
   3  -3   9  341.69   15.22
   3  -3   9  304.32   19.56
   3  -3   9  344.17   15.14
   3  -3  10    0.65    0.64
   3  -3  10    0.53    0.67
   3  -3  10    0.67    1.76
   3  -3  11    0.76    0.67
   3  -3  11    0.47    0.74
   3  -3  11   -0.70    1.86
   3  -3  12  156.55   12.73
   3  -3  12  175.19    8.22
   3  -3  12  175.30    8.34
   3  -3  13   12.86    3.43
   3  -3  13   11.68    1.37
   3  -3  13   12.62    1.27
   3  -3  14    2.93    0.78
   3  -3  14    4.27    0.97
   3  -3  14    3.87    2.61
   3  -3  15    2.14    0.85
   3  -3  15    0.78    1.79
   3  -3  16   22.03    1.76
   3  -3  17    2.03    0.76
   3  -3  17    3.25    1.01
   3  -3  18    0.10    0.83
   3  -3  18    0.51    0.59
   3  -3  19   29.83    2.15
   3  -3  20    2.62    0.83
   3  -3  21   21.23    1.49
  -3  -2  24   15.02    1.20
   3  -2 -23    1.51    0.31
   3  -2 -23    7.10    0.55
   3  -2 -22   60.07    3.04
   3  -2 -22   63.25    3.10
   3  -2 -21   11.37    1.04
   3  -2 -21   13.44    1.14
   3  -2 -20    4.04    0.73
   3  -2 -20    4.09    0.79
   3  -2 -19    3.03    0.82
   3  -2 -19    3.32    0.72
   3  -2 -18   66.38    3.62
  -3  -2  18   66.32    3.61
   3  -2 -17   88.49    4.51
  -3  -2  17   87.05    4.49
   3  -2 -16   28.92    1.96
  -3  -2  16   25.74    1.93
  -3  -2  15  144.02    7.02
   3  -2 -15  137.67    9.76
   3  -2 -15  150.10    7.00
   3  -2 -14    1.65    1.50
  -3  -2  14    2.63    0.77
   3  -2 -14    4.22    0.80
  -3  -2  14    2.78    0.67
  -3  -2  13   18.82    1.52
   3  -2 -13   17.34    1.38
  -3  -2  13   17.23    1.35
   3  -2 -12  202.50   11.49
  -3  -2  12  194.03    8.85
   3  -2 -11   26.10    3.12
  -3  -2  11   29.29    1.78
  -3  -2  10  362.55   15.92
   3  -2 -10  374.93   18.19
   3  -2  -9   29.53    2.99
   3  -2  -9   29.37    1.76
   3  -2  -8    0.88    0.74
   3  -2  -7    6.80    1.38
   3  -2  -6  138.82    7.40
  -3  -2   5   19.59    2.79
   3  -2  -5   17.54    1.73
  -3  -2   4   12.36    2.24
   3  -2  -4   14.24    1.40
  -3  -2   4   13.54    1.84
   3  -2  -3   85.64    4.52
  -3  -2   3   92.91    6.14
   3  -2  -3   92.91    5.92
  -3  -2   3   84.47    5.30
   3  -2  -2    2.33    0.59
   3  -2  -2    1.89    1.29
  -3  -2   2    0.51    1.18
  -3  -2   2    2.38    0.94
   3  -2  -1   90.70    5.74
  -3  -2   1   77.00    4.50
   3  -2  -1   80.56    4.12
   3  -2  -1   80.87    5.26
  -3  -2   1   84.76    5.19
  -3  -2   1   85.60    5.67
   3  -2   0  282.91   13.19
  -3  -2   0  307.33   14.89
   3  -2   0  335.97   15.27
  -3  -2   0  279.22   13.47
   3  -2   0  341.21   14.98
   3  -2   1   13.35    2.04
  -3  -2  -1   10.06    1.20
   3  -2   1   11.69    1.25
   3  -2   2   71.98    5.06
  -3  -2  -2   70.82    4.12
   3  -2   2   67.21    4.22
  -3  -2  -3  284.56   13.61
   3  -2   3  288.91   14.67
   3  -2   4 1597.04   71.69
  -3  -2  -4 1662.25   70.72
  -3  -2  -5  132.28    7.66
  -3  -2  -6 1096.67   47.92
  -3  -2  -7   44.48    3.55
  -3  -2  -8   20.28    2.37
   3  -2   9   80.62    3.98
  -3  -2  -9   75.86    5.47
   3  -2  10  188.80    8.89
  -3  -2 -10  185.17   10.92
  -3  -2 -10  202.93    8.75
   3  -2  10  195.27    8.84
  -3  -2 -11  316.65   13.27
   3  -2  11  297.69   13.34
   3  -2  11  291.52   13.40
  -3  -2 -11  283.25   15.76
  -3  -2 -12    1.19    0.48
  -3  -2 -12    1.11    1.09
   3  -2  12    0.15    0.52
  -3  -2 -12    0.15    0.55
  -3  -2 -13   19.09    3.08
  -3  -2 -13   19.90    1.64
  -3  -2 -13   23.31    1.56
   3  -2  13   22.52    1.70
  -3  -2 -14  129.20    6.23
  -3  -2 -14  130.61    9.17
   3  -2  14  128.40    6.36
  -3  -2 -14  135.67    6.43
  -3  -2 -15  570.89   30.54
   3  -2  15  637.44   27.17
  -3  -2 -15  623.82   27.00
  -3  -2 -15  621.92   27.17
  -3  -2 -16   16.46    3.06
   3  -2  16   18.73    1.56
  -3  -2 -16   17.16    1.44
  -3  -2 -16   16.60    1.57
  -3  -2 -17   64.68    3.54
  -3  -2 -17   67.31    3.70
  -3  -2 -18   15.21    1.35
  -3  -2 -18   18.13    1.54
  -3  -2 -19   29.40    1.88
  -3  -2 -19   27.13    1.92
  -3  -2 -20   73.63    3.73
  -3  -2 -20   69.45    3.61
  -3  -2 -21    0.72    0.54
  -3  -2 -22    7.78    0.71
  -3  -1  25   -0.20    0.57
   3  -1 -24    0.35    0.47
   3  -1 -24    0.23    0.39
   3  -1 -23   18.01    1.31
   3  -1 -23   13.71    1.14
   3  -1 -22    4.47    0.87
   3  -1 -22    4.57    0.79
   3  -1 -21   -0.21    0.65
   3  -1 -21    0.17    0.79
   3  -1 -20   25.40    2.00
   3  -1 -19  129.78    6.50
   3  -1 -18   16.73    3.25
   3  -1 -18   16.85    1.66
   3  -1 -17   57.86    6.03
   3  -1 -17   62.49    3.60
   3  -1 -16   25.76    1.99
   3  -1 -16   27.62    3.82
   3  -1 -15  101.48    5.14
   3  -1 -15   91.58    7.55
  -3  -1  15  101.19    4.94
   3  -1 -14    2.83    0.77
   3  -1 -14    2.55    1.44
   3  -1 -13  137.80    8.82
   3  -1 -13  118.58    5.84
   3  -1 -12    8.52    1.91
   3  -1 -11  159.44    9.63
   3  -1 -10  268.58   14.04
   3  -1  -9    2.45    1.26
   3  -1  -8  240.20   12.21
   3  -1  -7   60.07    4.14
   3  -1  -6  547.91   24.68
   3  -1  -5  495.80   22.31
   3  -1  -4  948.82   41.15
   3  -1  -3 5589.74  233.21
   3  -1  -3 5458.28  233.14
  -3  -1   2 1963.41   82.09
   3  -1  -2 1916.99   81.75
  -3  -1   2 1904.55   81.40
   3  -1  -2 1909.89   81.84
   3  -1  -1 1765.18   77.06
  -3  -1   1 1829.79   77.25
   3  -1  -1 1830.55   76.89
   3  -1   0 1251.69   52.70
  -3  -1   0 1218.63   52.88
   3  -1   0 1216.24   52.97
  -3  -1  -1    2.93    1.23
   3  -1   1    1.46    1.00
   3  -1   1    2.50    0.91
  -3  -1  -2  180.70    9.29
  -3  -1  -3 1713.93   70.81
  -3  -1  -3 1569.63   71.41
  -3  -1  -4   19.36    2.35
  -3  -1  -4   21.09    1.91
  -3  -1  -5   24.91    2.26
  -3  -1  -5   21.51    2.62
  -3  -1  -6  491.67   22.58
  -3  -1  -6  497.98   23.81
  -3  -1  -7 3081.21  129.57
  -3  -1  -7 2954.80  128.20
  -3  -1  -8   15.30    2.09
  -3  -1  -8   20.11    3.00
  -3  -1  -9  171.39    9.63
  -3  -1 -10  194.68   10.93
  -3  -1 -11  180.79   10.93
  -3  -1 -11  193.63    8.62
  -3  -1 -12   27.30    3.40
  -3  -1 -12   24.66    1.62
  -3  -1 -13    0.07    0.53
  -3  -1 -13    0.81    0.66
  -3  -1 -13    0.81    1.36
  -3  -1 -14    5.32    1.88
  -3  -1 -14    6.63    0.91
  -3  -1 -14    7.44    1.15
  -3  -1 -15  183.62    8.63
  -3  -1 -15  176.91    8.33
  -3  -1 -15  171.99   11.52
  -3  -1 -16  269.00   12.09
  -3  -1 -16  267.97   12.35
  -3  -1 -16  250.27   15.64
  -3  -1 -17    0.11    0.89
  -3  -1 -17    0.50    0.67
  -3  -1 -17   -1.07    1.42
  -3  -1 -18   20.93    1.86
  -3  -1 -18   18.73    1.62
  -3  -1 -19  187.03    8.58
  -3  -1 -19  178.31    8.73
  -3  -1 -20    1.28    0.73
  -3  -1 -20    1.02    0.89
  -3  -1 -21    0.40    0.65
  -3  -1 -21    0.81    0.78
  -3  -1 -22   -0.11    0.51
  -3  -1 -22    0.74    0.70
  -3  -1 -23    0.26    0.56
   3  -1  24    2.23    0.53
  -3  -1 -24    2.28    0.43
   3   0 -25   21.30    1.25
   3   0 -24    0.65    0.47
   3   0 -24   -0.15    0.56
   3   0 -23   43.08    2.42
   3   0 -23   39.55    2.29
   3   0 -22    0.20    0.61
   3   0 -22    0.38    0.73
   3   0 -21   13.16    1.33
   3   0 -21   14.92    1.45
   3   0 -20   -0.09    0.92
   3   0 -19   67.92    3.88
   3   0 -18    0.30    0.87
   3   0 -18    0.53    1.41
   3   0 -17   31.17    2.21
   3   0 -17   23.40    3.85
   3   0 -16   -0.09    0.76
   3   0 -16   -0.50    1.55
   3   0 -15   -0.25    0.67
   3   0 -15    1.86    1.57
   3   0 -14    0.23    0.58
   3   0 -14    1.30    1.22
   3   0 -13 1354.84   55.52
   3   0 -13 1191.95   51.71
   3   0 -12   -0.30    0.50
   3   0 -12   -1.08    1.46
   3   0 -11 1167.01   52.43
   3   0 -10    0.28    1.31
   3   0  -9   14.46    2.14
   3   0  -8   -1.07    1.02
   3   0  -7  492.86   22.62
   3   0  -6    0.64    0.93
   3   0  -5 1352.40   58.30
   3   0  -4   -0.41    0.82
   3   0  -3 2504.29  106.44
   3   0  -2    0.33    0.66
   3   0  -1 1133.98   48.78
   3   0   0    0.25    0.68
  -3   0  -1 4172.07  176.83
  -3   0  -2   -0.16    1.04
  -3   0  -3  378.10   19.97
  -3   0  -3  484.67   19.78
  -3   0  -4   -0.82    1.23
  -3   0  -4   -0.58    0.97
  -3   0  -5  279.54   15.02
  -3   0  -5  327.03   14.68
  -3   0  -6   -0.27    1.25
  -3   0  -6   -0.19    0.91
  -3   0  -7 1136.19   55.31
  -3   0  -7 1327.36   54.63
  -3   0  -8    1.41    1.47
  -3   0  -8    0.24    1.10
  -3   0  -9 3854.18  160.73
  -3   0  -9 3620.38  161.96
  -3   0 -10   -0.61    1.22
  -3   0 -11   22.81    3.01
  -3   0 -12    0.39    1.20
  -3   0 -12   -0.06    0.47
  -3   0 -13   67.00    5.93
  -3   0 -13   55.91    3.44
  -3   0 -13   69.66    3.43
  -3   0 -14   -0.94    1.87
  -3   0 -14    0.09    0.73
  -3   0 -14   -0.08    0.65
  -3   0 -15  179.17    8.07
  -3   0 -15  164.83    8.19
  -3   0 -15  151.50   11.12
  -3   0 -16   -0.17    0.75
  -3   0 -16   -0.54    1.59
  -3   0 -16    0.85    0.91
  -3   0 -17  174.11    8.19
  -3   0 -17  170.53   11.94
  -3   0 -17  170.86    8.36
  -3   0 -18    0.36    0.75
  -3   0 -18    0.57    1.61
  -3   0 -18   -0.54    0.87
  -3   0 -19   11.79    1.47
  -3   0 -19   10.97    1.31
  -3   0 -20   -0.16    0.78
  -3   0 -20    0.77    0.88
  -3   0 -21  128.30    6.18
  -3   0 -21  128.56    6.31
  -3   0 -22    1.18    0.63
  -3   0 -22    0.65    0.74
  -3   0 -23    1.44    0.64
  -3   0 -24    0.04    0.43
   3   1 -24    0.43    0.39
   3   1 -24    0.90    0.49
   3   1 -23   16.28    1.30
   3   1 -23   15.87    1.19
   3   1 -22    5.22    0.83
   3   1 -22    5.50    0.99
   3   1 -21    0.07    0.66
   3   1 -21    1.02    0.82
   3   1 -20   26.81    2.05
   3   1 -19  129.01    6.47
   3   1 -18   18.55    1.77
   3   1 -18   16.59    3.16
   3   1 -17   56.56    6.05
   3   1 -17   66.22    3.76
   3   1 -16   28.80    4.02
   3   1 -16   27.45    2.10
   3   1 -15  102.22    5.24
   3   1 -15  104.38    7.95
   3   1 -14    4.24    1.78
   3   1 -14    3.16    0.80
   3   1 -13  122.07    5.92
   3   1 -13  126.67    8.48
   3   1 -12    8.83    1.96
   3   1 -11  146.99    9.00
   3   1 -10  273.81   14.24
   3   1  -9    3.17    1.39
   3   1  -8  240.49   12.25
   3   1  -7   62.25    4.22
   3   1  -6  544.15   24.52
   3   1  -5  515.08   23.06
   3   1  -4  944.15   40.91
   3   1  -3 5463.67  230.68
   3   1  -2 1876.80   79.96
   3   1  -1 1770.02   75.47
   3   1   0 1199.51   51.68
   3   1   1    1.75    1.05
  -3   1  -1    1.54    1.07
  -3   1  -2  162.13    8.54
  -3   1  -3 1648.37   68.85
  -3   1  -3 1548.17   69.61
  -3   1  -4   22.21    1.96
  -3   1  -4   18.70    2.29
  -3   1  -5   19.28    2.52
  -3   1  -5   21.80    2.01
  -3   1  -6  484.37   22.35
  -3   1  -6  501.92   23.76
  -3   1  -7 2978.66  129.34
  -3   1  -7 3122.81  130.89
  -3   1  -8   14.48    2.78
  -3   1  -8   17.52    2.22
  -3   1  -9  181.21   10.12
  -3   1 -10  204.48   11.33
  -3   1 -11  184.76   11.11
  -3   1 -11  197.93    8.81
  -3   1 -12   28.74    1.95
  -3   1 -12   25.98    1.71
  -3   1 -12   24.86    3.30
  -3   1 -13    1.01    0.65
  -3   1 -13    0.52    0.54
  -3   1 -13    0.41    1.32
  -3   1 -14    8.89    2.29
  -3   1 -14    7.68    1.16
  -3   1 -14    6.01    0.89
  -3   1 -15  184.31    8.73
  -3   1 -15  182.97    8.45
  -3   1 -15  160.11   11.39
  -3   1 -16  265.55   11.87
  -3   1 -16  260.18   12.13
  -3   1 -16  245.33   15.41
  -3   1 -17    1.94    0.88
  -3   1 -17    0.22    0.89
  -3   1 -17    1.07    1.50
  -3   1 -18   17.69    1.60
  -3   1 -18   19.16    1.79
  -3   1 -19  181.02    8.56
  -3   1 -19  174.35    8.29
  -3   1 -20    1.58    0.76
  -3   1 -20    0.28    0.85
  -3   1 -21    0.57    0.77
  -3   1 -21    0.33    0.64
  -3   1 -22    0.17    0.55
  -3   1 -22    0.07    0.69
  -3   1 -23   -0.57    0.56
  -3   1 -24    3.07    0.47
   3   2 -23    7.58    0.67
   3   2 -22   68.86    3.29
   3   2 -22   61.69    3.17
   3   2 -21   13.93    1.20
   3   2 -21   12.14    1.07
   3   2 -20    4.38    0.85
   3   2 -20    4.53    0.74
   3   2 -19    3.09    0.83
   3   2 -19    3.15    0.73
   3   2 -18   70.88    3.85
   3   2 -17   87.47    4.49
   3   2 -17   72.92    6.90
   3   2 -16   26.79    1.95
   3   2 -16   25.31    3.79
   3   2 -15  146.79   10.01
   3   2 -15  149.35    7.11
   3   2 -14    3.17    0.73
   3   2 -14    1.23    1.34
   3   2 -13   19.79    2.94
   3   2 -13   17.24    1.35
   3   2 -12  200.95   11.37
   3   2 -12  191.11    8.73
   3   2 -11   26.83    3.16
   3   2 -10  371.55   18.41
   3   2  -9   33.58    3.18
   3   2  -8    1.96    0.94
   3   2  -7    3.92    1.05
   3   2  -6  139.11    7.36
   3   2  -5   18.24    1.74
   3   2  -4   13.86    1.38
   3   2  -3   98.64    4.99
   3   2  -2    1.01    0.46
  -3   2   1   82.91    4.63
   3   2  -1   86.29    4.33
  -3   2   0  311.87   13.99
   3   2   0  302.77   13.71
  -3   2  -1   12.26    1.35
   3   2   1   12.81    1.33
   3   2   2   70.89    4.26
  -3   2  -2   69.20    4.12
  -3   2  -3  284.97   13.16
   3   2   3  262.36   13.28
  -3   2  -4 1622.20   70.13
  -3   2  -5  133.06    7.70
  -3   2  -6 1109.68   48.53
  -3   2  -7   50.58    3.81
  -3   2  -8   20.47    2.37
  -3   2  -9   90.07    6.05
  -3   2 -10  198.90    8.79
  -3   2 -10  185.97   10.94
  -3   2 -11  318.05   13.79
  -3   2 -11  294.37   16.28
  -3   2 -12   -0.37    1.20
  -3   2 -12    0.89    0.47
  -3   2 -12    0.56    0.63
  -3   2 -13   20.70    3.18
  -3   2 -13   23.52    1.59
  -3   2 -13   21.54    1.73
  -3   2 -14  135.57    6.28
  -3   2 -14  129.12    6.45
  -3   2 -14  118.48    8.96
  -3   2 -15  593.60   30.68
  -3   2 -15  631.42   27.01
  -3   2 -15  621.73   27.23
  -3   2 -16   19.81    1.53
  -3   2 -16   17.08    1.63
  -3   2 -16   14.99    2.96
  -3   2 -17   64.14    3.74
  -3   2 -17   69.08    3.60
  -3   2 -18   18.23    1.45
  -3   2 -18   17.13    1.57
  -3   2 -19   29.98    1.88
  -3   2 -19   25.61    1.92
  -3   2 -20   72.01    3.68
  -3   2 -20   73.15    3.80
  -3   2 -21    0.64    0.58
  -3   2 -22    7.49    0.73
  -4  -6  12    6.97    0.81
  -4  -6  11    7.91    0.81
  -4  -6  10    0.85    0.51
  -4  -6   9    2.24    0.58
  -4  -6   9    1.93    0.70
  -4  -6   8    9.74    0.94
  -4  -6   8   12.72    1.21
  -4  -6   7    0.29    0.33
  -4  -6   7   20.14    1.35
  -4  -6   6   15.69    1.40
  -4  -6   5    1.41    0.74
  -4  -6   4   61.76    3.39
  -4  -6   3    5.04    0.88
   4  -6  -3    6.37    0.77
  -4  -6   2    0.28    0.55
   4  -6  -2    0.38    0.50
  -4  -6   1    0.06    0.29
   4  -6  -1    0.26    0.46
   4  -6   0   36.24    2.04
   4  -6   1   14.19    1.06
   4  -6   2   -0.14    0.25
   4  -6   2   14.87    1.23
   4  -6   3   -0.07    0.38
   4  -6   3   16.58    1.29
   4  -6   4   35.95    2.29
   4  -6   4   34.07    2.17
   4  -6   5   30.35    1.99
   4  -6   5   29.94    2.06
   4  -6   6   29.26    2.07
   4  -6   6   35.54    2.12
   4  -6   7    1.86    0.68
   4  -6   7    2.08    0.76
   4  -6   8   53.00    2.92
   4  -6   9    2.22    0.64
   4  -6   9    1.86    0.68
   4  -6  10    6.81    0.84
   4  -6  10    7.89    0.87
   4  -6  11   -0.31    0.45
  -4  -5  17    7.89    0.81
  -4  -5  16    0.81    0.52
  -4  -5  16    1.23    0.65
  -4  -5  15    9.16    1.03
  -4  -5  15   10.84    1.17
  -4  -5  14    7.78    1.08
  -4  -5  13    0.51    0.79
  -4  -5  12   30.36    2.18
  -4  -5  12   28.65    2.12
  -4  -5  11   -0.29    0.78
  -4  -5  11    0.57    0.78
  -4  -5  10    0.39    0.84
  -4  -5  10    0.19    0.80
  -4  -5   9  122.92    6.19
  -4  -5   8   24.57    2.02
   4  -5  -8   29.66    2.04
  -4  -5   7   36.37    2.47
  -4  -5   7   35.62    2.53
   4  -5  -7   37.12    2.40
  -4  -5   6   11.57    1.41
   4  -5  -6   10.47    1.25
  -4  -5   6   11.05    1.29
  -4  -5   5  178.76    8.51
  -4  -5   5  173.49    8.54
   4  -5  -5  185.21    8.45
  -4  -5   4   22.47    1.78
  -4  -5   4   23.15    1.88
   4  -5  -4   23.19    1.77
  -4  -5   3   11.22    1.27
   4  -5  -3    6.38    1.01
  -4  -5   3    9.76    1.09
   4  -5  -3    7.86    1.06
   4  -5  -2  226.55   10.23
  -4  -5   2  223.73   10.32
   4  -5  -2  217.33   10.31
   4  -5  -1  508.04   21.70
   4  -5  -1  492.24   21.86
   4  -5  -1  489.67   21.73
  -4  -5   1  492.68   21.74
  -4  -5   0   12.06    1.22
   4  -5   0   11.60    1.26
   4  -5   0   12.46    1.39
  -4  -5  -1    8.84    1.02
   4  -5   1    8.54    1.22
   4  -5   1    9.25    1.18
   4  -5   2   26.29    2.03
   4  -5   2   27.17    2.11
   4  -5   3  316.20   14.52
   4  -5   3  325.66   14.61
   4  -5   4   82.55    4.46
   4  -5   4   84.50    8.33
   4  -5   4   79.95    4.49
   4  -5   5    3.23    1.05
   4  -5   5    1.86    0.88
   4  -5   6    2.51    0.91
   4  -5   7   80.17    4.60
   4  -5   7   89.70    4.67
   4  -5   8   12.87    1.47
   4  -5   8   14.71    1.50
   4  -5   9   28.67    2.27
   4  -5   9   35.43    2.38
   4  -5  10   33.74    2.39
   4  -5  11   92.21    4.82
   4  -5  12    0.41    0.71
   4  -5  12    1.68    0.87
   4  -5  13   -0.16    0.70
   4  -5  13    0.22    0.63
   4  -5  14   28.32    1.89
   4  -5  14   26.71    1.74
   4  -5  15   58.80    3.11
   4  -5  16   14.07    1.07
  -4  -4  19    1.20    0.55
  -4  -4  18   26.64    1.84
  -4  -4  17    4.15    0.89
  -4  -4  17    6.94    1.06
  -4  -4  17    5.47    0.84
  -4  -4  16    1.09    0.68
  -4  -4  16    0.42    0.79
  -4  -4  16    0.09    0.78
  -4  -4  15  144.30    7.14
  -4  -4  15  155.26    7.35
  -4  -4  15  148.10    7.39
  -4  -4  14    6.70    1.22
  -4  -4  14    7.51    1.26
  -4  -4  14    6.92    1.12
  -4  -4  13   15.59    1.73
  -4  -4  13   19.06    1.70
  -4  -4  12    1.16    0.92
  -4  -4  12   -1.54    1.90
  -4  -4  12    0.40    0.83
  -4  -4  11  391.99   23.74
  -4  -4  11  407.80   18.12
  -4  -4  10    1.91    0.85
  -4  -4  10    0.73    1.94
  -4  -4  10    1.75    0.87
  -4  -4   9   72.04    7.69
  -4  -4   9   70.20    3.94
  -4  -4   9   67.90    3.88
  -4  -4   8   13.18    1.41
  -4  -4   8   11.01    3.26
   4  -4  -8   10.99    1.27
  -4  -4   8   13.93    1.42
  -4  -4   7    1.33    0.77
   4  -4  -7    0.91    0.67
  -4  -4   7    0.66    1.86
   4  -4  -6    1.69    0.71
  -4  -4   6    1.92    1.99
  -4  -4   6    1.95    0.77
  -4  -4   6    1.28    0.75
  -4  -4   5   35.17    2.27
  -4  -4   5   36.81    5.14
  -4  -4   5   33.48    2.27
   4  -4  -5   36.86    2.29
  -4  -4   4   75.96    7.32
  -4  -4   4   68.70    3.69
   4  -4  -4   69.38    3.67
  -4  -4   4   68.75    3.65
   4  -4  -4   65.76    3.61
  -4  -4   3  268.03   12.17
  -4  -4   3  270.21   12.11
   4  -4  -3  272.85   12.22
   4  -4  -2    8.90    1.01
  -4  -4   2    7.46    0.91
  -4  -4   2    8.41    1.02
   4  -4  -2   10.18    1.10
   4  -4  -1   13.91    1.28
   4  -4  -1   13.88    1.35
  -4  -4   1   12.90    1.19
   4  -4   0    3.57    2.08
   4  -4   0    2.01    0.73
  -4  -4   0    1.44    0.56
   4  -4   0    0.91    0.63
  -4  -4  -1    0.19    0.48
   4  -4   1    0.09    0.65
   4  -4   1    0.59    1.76
   4  -4   1    0.43    0.63
   4  -4   2  276.59   12.65
   4  -4   2  284.61   17.06
   4  -4   2  275.69   12.46
   4  -4   2  281.40   12.62
   4  -4   3  108.19    8.76
   4  -4   3  117.17    5.70
   4  -4   3  112.61    5.65
   4  -4   3  108.05    5.46
   4  -4   4   20.36    1.59
   4  -4   4   21.24    1.76
   4  -4   4   26.04    4.11
   4  -4   4   21.30    1.57
   4  -4   5  403.15   22.60
   4  -4   5  412.28   18.00
   4  -4   5  394.52   17.95
   4  -4   5  422.18   18.22
   4  -4   6    6.81    0.96
   4  -4   6    5.12    2.41
   4  -4   6    5.74    0.92
   4  -4   6    4.91    2.16
   4  -4   6    5.44    1.07
   4  -4   6    6.67    1.10
   4  -4   7    3.92    0.86
   4  -4   7    3.29    2.22
   4  -4   7    3.40    0.80
   4  -4   7    3.90    2.11
   4  -4   7    4.56    1.03
   4  -4   8    5.67    1.03
   4  -4   8    4.03    2.28
   4  -4   8    2.72    1.92
   4  -4   8    5.06    0.92
   4  -4   8    5.48    0.98
   4  -4   9  298.65   13.30
   4  -4   9  263.69   18.01
   4  -4   9  304.21   13.47
   4  -4   9  297.73   13.42
   4  -4   9  285.04   13.46
   4  -4   9  256.97   17.82
   4  -4  10  903.82   38.41
   4  -4  10  892.32   44.56
   4  -4  10  900.87   38.54
   4  -4  10  843.36   44.06
   4  -4  10  873.35   38.59
   4  -4  10  891.31   38.53
   4  -4  11    6.87    1.11
   4  -4  11    7.92    3.02
   4  -4  11    5.74    1.17
   4  -4  11    7.35    1.10
   4  -4  11    1.39    1.73
   4  -4  11    6.76    1.14
   4  -4  12   12.21    1.45
   4  -4  12   14.69    1.37
   4  -4  12   14.98    1.59
   4  -4  12   14.29    1.51
   4  -4  13  127.31    6.49
   4  -4  13  133.12    6.58
   4  -4  13  132.84    6.39
   4  -4  13  136.78    6.67
   4  -4  14    0.08    0.65
   4  -4  14    0.83    0.75
   4  -4  14    0.69    0.80
   4  -4  14    0.78    0.56
   4  -4  15   23.42    1.83
   4  -4  15   26.77    1.96
   4  -4  15   25.80    1.77
   4  -4  16    0.08    0.65
   4  -4  16   -0.08    0.63
   4  -4  17   85.59    4.30
   4  -4  17   88.47    4.35
   4  -4  18    7.10    0.75
   4  -4  18    5.15    0.69
  -4  -3  22   10.09    1.02
  -4  -3  21   13.84    1.33
  -4  -3  21    0.44    0.26
  -4  -3  20   12.70    1.53
  -4  -3  20    9.79    0.98
  -4  -3  19   63.42    3.42
  -4  -3  18    8.48    1.11
  -4  -3  17   14.79    1.47
  -4  -3  17   11.72    1.18
  -4  -3  16    1.42    0.70
  -4  -3  16    2.35    0.83
  -4  -3  15   11.58    1.40
  -4  -3  15   10.94    1.20
  -4  -3  14   29.31    5.29
  -4  -3  14   29.02    2.20
  -4  -3  14   30.27    2.10
  -4  -3  13   37.14    5.77
  -4  -3  13   33.37    2.29
  -4  -3  13   27.68    2.11
  -4  -3  12   30.90    2.21
  -4  -3  12   35.59    2.38
  -4  -3  12   36.15    5.48
  -4  -3  11    2.05    2.40
  -4  -3  11    2.85    0.82
  -4  -3  11    4.38    0.97
  -4  -3  10  166.25   10.58
  -4  -3  10  189.25   12.98
   4  -3 -10  181.71    8.34
  -4  -3  10  179.65    8.39
  -4  -3   9   22.93    2.99
   4  -3  -9   21.23    1.60
  -4  -3   9   23.81    1.70
  -4  -3   8    3.90    0.76
  -4  -3   8    2.31    1.12
   4  -3  -8    3.70    0.71
  -4  -3   7   26.73    4.03
   4  -3  -7   26.68    1.74
  -4  -3   7   25.93    1.75
  -4  -3   7   25.48    3.05
  -4  -3   6   25.19    3.82
  -4  -3   6   27.59    3.12
  -4  -3   5  169.12   11.02
  -4  -3   5  165.51    9.78
  -4  -3   4   39.72    3.76
  -4  -3   4   26.92    3.91
  -4  -3   3  313.49   17.23
   4  -3  -2   16.48    3.07
  -4  -3   2   27.88    3.54
   4  -3  -1   88.14    6.99
  -4  -3   1   92.31    7.13
   4  -3   0   40.54    4.29
   4  -3   0   32.94    3.79
   4  -3   1  305.85   16.37
   4  -3   1  310.13   16.93
   4  -3   2   55.03    4.86
   4  -3   2   44.51    2.57
   4  -3   2   53.93    5.16
   4  -3   3   14.06    2.57
   4  -3   3   18.76    1.36
   4  -3   3   14.50    1.24
   4  -3   4 1240.63   50.38
   4  -3   4 1162.11   50.34
   4  -3   4 1168.48   53.92
   4  -3   4 1147.40   50.30
   4  -3   5   13.58    1.22
   4  -3   5   16.96    1.33
   4  -3   6  155.70    7.30
   4  -3   6  151.24    7.23
   4  -3   6  157.30   10.66
   4  -3   6  155.76    7.31
   4  -3   7  101.04    5.01
   4  -3   7   99.79    4.97
   4  -3   7   94.52    4.87
   4  -3   7   93.39    7.98
   4  -3   8    0.94    0.61
   4  -3   8    1.44    0.69
   4  -3   8    0.25    0.64
   4  -3   8    1.73    1.86
   4  -3   9  206.28   14.14
   4  -3   9  216.80   10.03
   4  -3   9  210.96    9.93
   4  -3   9  216.01    9.86
   4  -3  10    3.54    0.86
   4  -3  10    3.24    0.90
   4  -3  10    3.99    2.41
   4  -3  11  258.93   17.59
   4  -3  11  286.56   12.89
   4  -3  11  280.78   12.75
   4  -3  12  385.74   22.65
   4  -3  12  374.25   16.94
   4  -3  12  381.16   16.84
   4  -3  13  130.30    6.42
   4  -3  13  128.56    6.29
   4  -3  14   30.89    5.10
   4  -3  14   31.96    2.12
   4  -3  14   29.24    2.23
   4  -3  15   59.94    3.49
   4  -3  15   61.43    3.75
   4  -3  16   54.39    3.56
   4  -3  16   62.36    3.41
   4  -3  17    2.38    1.03
   4  -3  17    2.05    0.74
   4  -3  18   33.75    2.17
   4  -3  18   40.50    2.57
   4  -3  19    6.73    1.09
   4  -3  20   18.64    1.50
   4  -3  21   35.48    2.03
  -4  -2  24   11.17    1.03
   4  -2 -22   33.44    1.93
   4  -2 -22   38.64    2.03
   4  -2 -21    0.22    0.51
   4  -2 -21    0.12    0.55
   4  -2 -20    5.03    0.85
   4  -2 -20    5.14    0.78
  -4  -2  19   45.14    2.68
   4  -2 -19   45.11    2.72
   4  -2 -19   49.01    2.69
   4  -2 -18   21.62    1.70
  -4  -2  18   22.00    1.68
   4  -2 -17  141.92   10.22
  -4  -2  17  149.99    7.26
   4  -2 -17  155.22    7.27
  -4  -2  16    0.79    0.70
   4  -2 -16   -0.46    1.30
   4  -2 -16    2.31    0.85
  -4  -2  15  685.66   29.69
   4  -2 -15  692.36   29.61
   4  -2 -15  637.83   33.02
  -4  -2  14  509.46   22.87
   4  -2 -14  527.39   26.39
   4  -2 -14  549.09   23.00
   4  -2 -13   33.64    3.98
  -4  -2  13   38.85    2.33
   4  -2 -13   41.53    2.39
   4  -2 -12  111.77    7.75
   4  -2 -12  112.64    5.40
  -4  -2  12  113.44    5.43
   4  -2 -11   64.89    5.30
   4  -2 -10    0.86    0.52
   4  -2 -10    2.08    1.21
   4  -2  -9   20.28    2.52
   4  -2  -9   19.79    1.34
   4  -2  -8  109.12    6.66
   4  -2  -7   64.78    4.45
  -4  -2   6   52.61    4.73
  -4  -2   6   43.10    3.51
   4  -2  -6   53.06    3.59
  -4  -2   5   19.39    2.06
  -4  -2   5   20.86    2.85
   4  -2  -5   19.10    1.94
   4  -2  -4  427.09   18.72
  -4  -2   4  400.83   19.12
  -4  -2   4  398.38   20.16
  -4  -2   3   28.39    2.56
  -4  -2   3   26.27    3.08
   4  -2  -3   28.21    2.15
   4  -2  -3   25.78    2.82
  -4  -2   2  724.77   33.19
   4  -2  -2  760.19   33.25
   4  -2  -2  711.33   31.74
  -4  -2   1  334.72   16.56
   4  -2  -1  390.97   17.61
   4  -2  -1  344.53   15.91
  -4  -2   1  355.50   17.21
   4  -2  -1  344.58   16.65
   4  -2   0  103.16    5.55
  -4  -2   0   92.33    6.31
   4  -2   0  110.06    6.27
  -4  -2   0  102.49    5.93
   4  -2   1   83.44    5.15
   4  -2   1   98.05    5.98
  -4  -2  -1   95.15    5.47
   4  -2   2  310.32   15.26
  -4  -2  -2  296.91   14.63
   4  -2   2  311.62   14.81
  -4  -2  -3  307.69   15.45
   4  -2   3  318.03   15.73
   4  -2   3  342.84   16.21
   4  -2   4  219.45   11.63
  -4  -2  -4  201.47   10.97
  -4  -2  -5   68.96    5.04
  -4  -2  -6   11.76    2.11
  -4  -2  -7  152.33    9.44
  -4  -2  -8   11.28    1.91
   4  -2   8   10.54    0.97
  -4  -2  -9  106.11    6.85
   4  -2   9   98.55    4.94
   4  -2   9  104.90    4.92
  -4  -2 -10    7.17    0.78
   4  -2  10    6.82    0.82
   4  -2  10    7.82    0.89
  -4  -2 -10    5.15    1.62
  -4  -2 -11  174.81   10.79
  -4  -2 -11  174.65    8.35
   4  -2  11  167.77    8.32
  -4  -2 -11  190.35    8.23
   4  -2  11  189.69    8.34
  -4  -2 -12   64.69    3.63
   4  -2  12   73.07    3.70
  -4  -2 -12   67.78    3.49
  -4  -2 -12   61.63    5.73
  -4  -2 -13 1010.09   42.07
  -4  -2 -13  968.68   42.24
  -4  -2 -13  926.81   45.50
   4  -2  13  980.14   42.22
  -4  -2 -14   27.87    1.87
  -4  -2 -14   26.41    2.01
   4  -2  14   29.33    1.98
  -4  -2 -14   22.80    3.58
  -4  -2 -15   12.01    1.21
  -4  -2 -15   12.85    1.36
   4  -2  15   12.33    1.28
  -4  -2 -16  110.55    5.56
  -4  -2 -16  117.31    5.77
  -4  -2 -17   35.21    2.30
  -4  -2 -17   39.41    2.49
  -4  -2 -18    2.32    0.72
  -4  -2 -18    3.49    0.89
  -4  -2 -19   62.02    3.39
  -4  -2 -20    1.77    0.71
  -4  -2 -21   62.44    3.17
  -4  -2 -22    1.97    0.42
  -4  -1  25    8.51    0.97
   4  -1 -24    7.67    0.72
   4  -1 -24    8.42    0.80
   4  -1 -23    6.93    0.82
   4  -1 -23    7.84    0.91
   4  -1 -22    1.04    0.60
   4  -1 -22    1.50    0.76
   4  -1 -21   54.29    3.15
   4  -1 -21   54.58    3.03
   4  -1 -20   94.27    4.91
   4  -1 -19  113.26    5.77
   4  -1 -18    1.18    0.87
   4  -1 -18   -0.53    1.78
   4  -1 -17  265.64   11.97
   4  -1 -17  232.34   15.22
   4  -1 -16    2.25    0.90
   4  -1 -16    2.48    1.47
   4  -1 -15   21.74    3.54
   4  -1 -15   26.60    1.98
   4  -1 -14    1.32    1.37
   4  -1 -14    1.62    0.71
   4  -1 -13    0.44    0.57
   4  -1 -13    1.21    1.31
   4  -1 -12  288.32   15.46
   4  -1 -12  283.38   12.59
   4  -1 -11    1.21    0.50
   4  -1 -11    3.93    1.44
   4  -1 -10 1457.27   64.26
   4  -1  -9    0.51    1.15
   4  -1  -8    0.45    0.94
   4  -1  -7  425.84   19.96
   4  -1  -6 1710.34   73.72
   4  -1  -5  334.06   15.70
   4  -1  -4   10.00    1.46
  -4  -1   4    7.57    0.88
  -4  -1   3   58.83    3.17
   4  -1  -3   63.46    3.78
   4  -1  -3   64.89    3.97
  -4  -1   3   55.75    3.82
   4  -1  -2 1646.98   70.40
   4  -1  -2 1637.50   70.58
  -4  -1   2 1647.43   70.48
   4  -1  -1 5099.73  216.05
  -4  -1   1 5113.25  215.73
   4  -1   0 9660.29  405.40
  -4  -1   0 9650.89  405.74
   4  -1   0 9559.05  406.26
  -4  -1  -1 3517.31  159.26
   4  -1   1 3859.35  158.21
   4  -1   1 3736.95  159.02
  -4  -1  -2 1540.72   67.04
  -4  -1  -3  602.72   27.84
  -4  -1  -4   41.22    3.64
  -4  -1  -4   36.75    2.93
  -4  -1  -5    8.36    1.50
  -4  -1  -5    9.09    1.91
  -4  -1  -6 1429.89   62.78
  -4  -1  -6 1402.70   61.43
  -4  -1  -7   16.62    2.89
  -4  -1  -7   24.51    2.51
  -4  -1  -8   42.18    4.40
  -4  -1  -8   29.25    3.05
  -4  -1  -9  491.52   24.29
  -4  -1  -9  443.61   22.03
  -4  -1 -10    0.60    0.42
  -4  -1 -10   -0.31    1.11
  -4  -1 -11   45.81    4.69
  -4  -1 -11   60.51    3.04
  -4  -1 -12   58.72    3.02
  -4  -1 -12   53.11    4.99
  -4  -1 -12   53.78    3.18
  -4  -1 -13  228.23   10.21
  -4  -1 -13  223.38   10.48
  -4  -1 -13  219.62   13.25
  -4  -1 -14    9.64    1.29
  -4  -1 -14    9.27    2.45
  -4  -1 -14    9.61    1.08
  -4  -1 -15   65.34    3.73
  -4  -1 -15   60.58    3.40
  -4  -1 -15   54.57    5.80
  -4  -1 -16    4.01    0.93
  -4  -1 -16    3.19    1.06
  -4  -1 -16    3.18    1.86
  -4  -1 -17    4.60    0.94
  -4  -1 -17    1.64    1.77
  -4  -1 -17    2.76    1.03
  -4  -1 -18   -0.17    0.72
  -4  -1 -18   -0.64    0.90
  -4  -1 -19    4.37    0.91
  -4  -1 -19    2.92    1.00
  -4  -1 -20  107.47    5.41
  -4  -1 -20  104.25    5.22
  -4  -1 -21   32.90    2.04
  -4  -1 -21   32.56    2.18
  -4  -1 -22    2.55    0.74
   4  -1  23    1.60    0.61
  -4  -1 -23    1.79    0.57
   4   0 -25    0.33    0.35
   4   0 -24   51.11    2.71
   4   0 -24   57.00    2.80
   4   0 -23   -0.63    0.66
   4   0 -23    0.05    0.54
   4   0 -22    6.11    0.90
   4   0 -22    7.61    1.04
   4   0 -21    0.17    0.81
   4   0 -20  197.63    9.30
   4   0 -19    0.39    0.83
   4   0 -18    0.99    0.88
   4   0 -18    4.28    2.07
   4   0 -17    0.19    0.80
   4   0 -17   -0.53    1.71
   4   0 -16  594.85   25.92
   4   0 -16  588.18   29.84
   4   0 -15   -1.91    1.73
   4   0 -15   -0.42    0.69
   4   0 -14   29.11    3.90
   4   0 -14   32.46    2.11
   4   0 -13    1.62    1.37
   4   0 -13    0.07    0.58
   4   0 -13   -0.41    0.58
   4   0 -12    1.65    0.58
   4   0 -12    2.19    1.45
   4   0 -11    0.32    1.28
   4   0 -10  250.65   13.34
   4   0  -9    0.25    1.13
   4   0  -8 1303.63   57.14
   4   0  -7   -0.20    0.99
   4   0  -6  687.36   30.75
   4   0  -5   -0.53    0.92
   4   0  -4 2894.40  123.28
   4   0  -3   -0.15    0.86
   4   0  -2 4563.38  193.16
   4   0  -1    0.45    0.94
   4   0   0  147.88    7.86
   4   0   1   -0.53    1.08
  -4   0  -2  189.47   10.06
  -4   0  -3    0.23    1.21
  -4   0  -4  932.54   37.99
  -4   0  -4  765.47   38.35
  -4   0  -5    1.35    1.43
  -4   0  -5   -0.39    0.99
  -4   0  -6  109.79    7.35
  -4   0  -6  113.55    6.73
  -4   0  -7    0.35    1.49
  -4   0  -7    0.24    1.10
  -4   0  -8  477.19   22.46
  -4   0  -8  454.90   23.48
  -4   0  -9    0.88    1.38
  -4   0  -9    1.30    1.86
  -4   0 -10  258.53   13.85
  -4   0 -10  243.66   14.90
  -4   0 -11    0.36    0.48
  -4   0 -11   -0.37    1.28
  -4   0 -12   75.31    4.29
  -4   0 -12   91.61    4.25
  -4   0 -12   85.25    6.73
  -4   0 -13    0.29    0.60
  -4   0 -13   -0.09    0.65
  -4   0 -13    0.89    1.51
  -4   0 -14  399.98   18.86
  -4   0 -14  389.33   22.21
  -4   0 -14  455.26   18.77
  -4   0 -15    0.51    0.75
  -4   0 -15    0.42    0.87
  -4   0 -15    1.06    1.40
  -4   0 -16   12.37    2.89
  -4   0 -16   13.11    1.54
  -4   0 -16   15.50    1.46
  -4   0 -17   -0.58    2.11
  -4   0 -17   -0.11    0.92
  -4   0 -17   -0.18    0.82
  -4   0 -18  317.51   13.88
  -4   0 -18  267.66   17.59
  -4   0 -18  302.17   14.00
  -4   0 -19   -0.26    0.82
  -4   0 -19    0.21    0.94
  -4   0 -20   11.33    1.26
  -4   0 -20   10.30    1.41
  -4   0 -21    0.07    0.67
  -4   0 -21   -0.50    0.80
  -4   0 -22   82.23    4.19
   4   0  23    0.25    0.59
  -4   0 -23    0.32    0.55
  -4   0 -24    4.13    0.55
   4   1 -24    6.05    0.64
   4   1 -24    7.84    0.77
   4   1 -23    6.33    0.78
   4   1 -23    7.70    0.94
   4   1 -22    2.26    0.67
   4   1 -22    1.38    0.75
   4   1 -21   58.69    3.20
   4   1 -21   50.08    2.95
   4   1 -20   97.77    5.08
   4   1 -19  108.90    5.62
   4   1 -18    0.20    0.88
   4   1 -18   -1.04    1.55
   4   1 -17  270.44   12.27
   4   1 -17  249.30   15.64
   4   1 -16   -0.49    1.60
   4   1 -16    1.98    0.86
   4   1 -15   20.09    3.33
   4   1 -15   21.19    1.71
   4   1 -14    0.44    1.42
   4   1 -14    1.46    0.70
   4   1 -13    2.01    1.73
   4   1 -13    0.22    0.58
   4   1 -12  290.93   12.82
   4   1 -12  279.53   15.56
   4   1 -11    1.10    0.49
   4   1 -11    1.63    1.33
   4   1 -10 1394.69   61.64
   4   1  -9    0.76    1.21
   4   1  -8    0.45    1.02
   4   1  -7  420.98   19.69
   4   1  -6 1732.24   74.60
   4   1  -5  322.34   15.18
   4   1  -4    7.49    1.28
   4   1  -3   60.47    3.89
   4   1  -2 1631.93   70.07
   4   1  -1 5149.50  217.81
   4   1   0 9660.16  407.35
  -4   1  -1 3769.97  159.91
   4   1   1 3740.94  159.67
  -4   1  -2 1504.44   65.59
  -4   1  -3  617.49   28.48
  -4   1  -4   34.88    3.45
  -4   1  -5    7.12    1.40
  -4   1  -5    8.70    1.87
  -4   1  -6 1427.19   61.95
  -4   1  -6 1366.79   60.36
  -4   1  -7   22.53    3.17
  -4   1  -7   22.10    2.51
  -4   1  -8   37.22    3.43
  -4   1  -8   40.61    4.56
  -4   1  -9  492.46   24.45
  -4   1  -9  450.82   22.20
  -4   1 -10    0.65    0.44
  -4   1 -10    0.31    1.11
  -4   1 -11   57.28    2.98
  -4   1 -11   55.91    4.90
  -4   1 -12   62.25    3.24
  -4   1 -12   61.49    3.46
  -4   1 -12   57.95    5.31
  -4   1 -13  223.34   10.17
  -4   1 -13  226.53   10.48
  -4   1 -13  226.61   13.44
  -4   1 -14   10.61    1.13
  -4   1 -14    9.58    1.30
  -4   1 -14   10.26    2.47
  -4   1 -15   58.75    5.95
  -4   1 -15   63.77    3.67
  -4   1 -15   58.62    3.34
  -4   1 -16    5.23    1.16
  -4   1 -16    5.35    0.98
  -4   1 -17    3.58    0.89
  -4   1 -17    1.09    1.70
  -4   1 -17    3.34    1.11
  -4   1 -18    0.22    0.89
  -4   1 -18   -0.08    0.76
  -4   1 -19    3.55    0.87
  -4   1 -19    4.67    1.09
  -4   1 -20  108.83    5.34
  -4   1 -20  106.82    5.48
  -4   1 -21   38.27    2.34
  -4   1 -21   33.75    2.15
  -4   1 -22    1.99    0.69
  -4   1 -23    1.81    0.56
  -4   1 -24    2.10    0.35
   4   2 -22   37.94    2.00
   4   2 -22   35.63    2.06
   4   2 -21   -0.27    0.54
   4   2 -21    0.95    0.61
   4   2 -20    4.93    0.80
   4   2 -20    5.50    0.92
   4   2 -19   48.57    2.78
   4   2 -19   43.39    2.60
   4   2 -18   22.14    1.75
   4   2 -17  123.77    9.72
   4   2 -17  153.68    7.16
   4   2 -16    0.59    0.69
   4   2 -16   -0.47    1.38
   4   2 -15  628.63   32.07
   4   2 -15  666.13   28.59
   4   2 -14  519.29   26.48
   4   2 -14  535.55   23.19
   4   2 -13   37.33    4.16
   4   2 -13   39.81    2.35
   4   2 -12  111.79    5.34
   4   2 -12  111.00    7.73
   4   2 -11   57.10    4.89
   4   2 -10    0.89    0.92
   4   2  -9   24.14    2.74
   4   2  -8  105.30    6.49
   4   2  -7   63.63    4.37
   4   2  -6   53.76    3.72
   4   2  -5   17.55    1.81
   4   2  -4  418.63   18.93
   4   2  -3   25.97    2.05
   4   2  -2  745.41   32.64
   4   2  -1  354.92   16.02
  -4   2   1  343.35   16.55
   4   2   0  107.78    5.62
  -4   2   0   94.42    5.76
  -4   2  -1   87.79    5.30
   4   2   1   87.90    5.15
  -4   2  -2  305.43   14.48
   4   2   2  294.32   14.48
  -4   2  -3  329.01   15.59
   4   2   3  311.49   15.65
  -4   2  -4  206.75   10.98
  -4   2  -5   62.37    4.83
  -4   2  -6   17.89    2.55
  -4   2  -7  153.80    9.64
  -4   2  -8   10.91    1.89
  -4   2  -9  101.22    6.74
  -4   2 -10    5.89    0.70
  -4   2 -10    6.78    1.83
  -4   2 -11  187.20    8.42
  -4   2 -11  182.06   11.02
  -4   2 -11  185.38    8.63
  -4   2 -12   62.31    5.63
  -4   2 -12   64.98    3.46
  -4   2 -12   72.81    3.74
  -4   2 -13  991.95   41.55
  -4   2 -13  968.36   41.78
  -4   2 -13  873.87   44.81
  -4   2 -14   26.54    1.86
  -4   2 -14   30.16    2.08
  -4   2 -15   13.60    1.29
  -4   2 -15   12.46    1.40
  -4   2 -16  116.48    5.84
  -4   2 -16  112.90    5.60
  -4   2 -17   36.29    2.31
  -4   2 -17   37.95    2.49
  -4   2 -18    2.33    0.71
  -4   2 -18    3.28    0.88
  -4   2 -19   63.45    3.49
  -4   2 -20    2.94    0.76
  -4   2 -21   67.92    3.43
  -4   2 -22    1.38    0.43
  -5  -6  12   -0.39    0.44
  -5  -6  11    4.03    0.58
  -5  -6  10    0.55    0.57
  -5  -6  10    0.05    0.40
  -5  -6   9   16.73    1.26
  -5  -6   9   24.89    1.59
  -5  -6   8    0.15    0.29
  -5  -6   8    4.40    0.82
  -5  -6   7    3.43    0.79
  -5  -6   7   -0.05    0.23
  -5  -6   6    1.61    0.71
  -5  -6   5    9.77    1.10
   5  -6  -4   11.77    1.02
  -5  -6   4   11.59    1.17
   5  -6  -3    0.95    0.55
  -5  -6   3    1.11    0.64
  -5  -6   2    0.13    0.36
   5  -6  -2   11.64    0.92
   5  -6  -1   14.50    1.13
   5  -6   0    1.21    0.52
   5  -6   1   16.86    1.21
   5  -6   2    1.15    0.44
   5  -6   2    0.33    0.36
   5  -6   3    0.18    0.25
   5  -6   3    0.43    0.43
   5  -6   4    0.88    0.62
   5  -6   4    0.04    0.20
   5  -6   4    1.25    0.74
   5  -6   5    3.43    0.76
   5  -6   5    4.44    0.88
   5  -6   6    1.22    0.66
   5  -6   6   -0.22    0.66
   5  -6   7   20.72    1.54
   5  -6   8    6.52    0.86
   5  -6   9   16.70    1.28
   5  -6  10    0.86    0.52
   5  -6  11    2.11    0.48
  -5  -5  17    1.50    0.48
  -5  -5  16    4.17    0.68
  -5  -5  16    4.94    0.79
  -5  -5  15    0.33    0.58
  -5  -5  14   50.63    2.93
  -5  -5  13    3.56    0.93
  -5  -5  13    3.69    0.88
  -5  -5  12    5.61    1.06
  -5  -5  12    7.11    1.09
  -5  -5  11    4.54    1.02
  -5  -5  11    3.44    0.96
  -5  -5  10  121.49    6.21
  -5  -5  10  127.31    6.29
  -5  -5   9    9.38    1.23
   5  -5  -8  131.71    6.29
  -5  -5   8  129.96    6.45
  -5  -5   8  122.04    6.33
  -5  -5   7   11.26    1.34
   5  -5  -7    9.38    1.16
  -5  -5   7    9.41    1.26
   5  -5  -6   -0.09    0.70
  -5  -5   6    0.30    0.77
  -5  -5   6   -0.28    0.70
  -5  -5   5    7.47    1.20
   5  -5  -5    7.10    1.08
  -5  -5   5    6.21    1.01
  -5  -5   4   69.73    3.72
   5  -5  -4   66.07    3.71
  -5  -5   4   66.70    3.82
   5  -5  -3   26.92    1.89
  -5  -5   3   22.33    1.72
  -5  -5   3   26.14    1.97
   5  -5  -2   71.99    3.93
   5  -5  -2   72.48    4.03
  -5  -5   2   75.31    4.01
  -5  -5   1    3.85    0.84
   5  -5  -1    4.86    0.88
   5  -5  -1    3.23    0.86
   5  -5  -1    5.02    0.97
   5  -5   0   10.25    1.23
  -5  -5   0   12.61    1.24
   5  -5   0   13.22    1.46
   5  -5   1  209.05    9.99
   5  -5   1  220.33   10.15
   5  -5   2    6.66    1.21
   5  -5   2    5.44    1.05
   5  -5   3    3.47    1.03
   5  -5   3    3.29    0.98
   5  -5   4   41.41    2.80
   5  -5   4   41.00    2.73
   5  -5   5   16.85    1.66
   5  -5   6   48.57    3.06
   5  -5   7    9.61    1.37
   5  -5   7   10.19    1.36
   5  -5   8   19.36    1.78
   5  -5   8   20.18    1.83
   5  -5   9    3.30    1.04
   5  -5  10   -0.47    0.78
   5  -5  11   38.93    2.52
   5  -5  11   36.97    2.44
   5  -5  12   43.16    2.61
   5  -5  12   39.44    2.49
   5  -5  13   19.11    1.51
   5  -5  13   15.63    1.35
   5  -5  14    6.04    0.90
   5  -5  15    0.90    0.52
  -5  -4  19   23.27    1.54
  -5  -4  18    4.99    0.88
  -5  -4  17    0.86    0.59
  -5  -4  17    1.23    0.81
  -5  -4  17    0.84    0.74
  -5  -4  16    1.60    0.91
  -5  -4  16    2.30    0.95
  -5  -4  16    1.02    0.68
  -5  -4  15    2.46    0.81
  -5  -4  15    3.22    0.98
  -5  -4  15    2.73    0.99
  -5  -4  14    0.28    0.80
  -5  -4  14   -0.25    0.94
  -5  -4  14    0.74    0.96
  -5  -4  13   55.14    3.40
  -5  -4  13   52.81    3.44
  -5  -4  13   54.93    3.30
  -5  -4  12  138.15    7.13
  -5  -4  12  141.96    6.97
  -5  -4  11    2.52    0.98
  -5  -4  11    0.76    1.73
   5  -4 -10  114.99    5.81
  -5  -4  10  117.71    5.95
  -5  -4  10  118.42    5.93
  -5  -4   9   42.65    2.73
  -5  -4   9   39.36    2.68
  -5  -4   8   27.43    4.69
  -5  -4   8   23.76    1.92
  -5  -4   7  193.76   14.07
  -5  -4   7  214.49    9.88
  -5  -4   6   22.46    1.80
  -5  -4   6   21.50    1.75
   5  -4  -6   25.19    1.84
  -5  -4   6   26.96    4.44
  -5  -4   5    0.08    0.68
   5  -4  -5   -0.08    0.69
  -5  -4   5    0.68    0.72
  -5  -4   5   -0.63    1.85
  -5  -4   4  102.97    8.73
  -5  -4   4  100.61    4.89
  -5  -4   4   95.79    4.91
   5  -4  -4   91.85    4.85
  -5  -4   3    8.20    1.06
   5  -4  -3    9.51    1.13
   5  -4  -3    9.07    1.07
  -5  -4   3    9.41    1.05
   5  -4  -2    0.71    0.64
  -5  -4   2    1.72    0.67
  -5  -4   2    1.48    0.54
   5  -4  -2    2.21    0.70
   5  -4  -1    3.35    0.82
   5  -4  -1    4.29    2.07
  -5  -4   1    3.94    0.72
   5  -4  -1    3.73    0.79
   5  -4   0   56.16    6.24
   5  -4   0   50.78    2.85
   5  -4   0   55.59    3.14
  -5  -4   0   53.65    2.93
   5  -4   0   53.99    3.16
   5  -4   1   28.10    4.59
  -5  -4  -1   33.89    2.06
   5  -4   1   31.38    2.06
   5  -4   1   37.69    2.28
   5  -4   1   38.01    2.37
   5  -4   1   36.27    2.39
   5  -4   2   24.04    4.19
   5  -4   2   24.48    1.66
   5  -4   2   21.73    1.82
   5  -4   2   25.18    1.91
   5  -4   2   21.10    1.66
   5  -4   3   54.93    3.07
   5  -4   3   56.16    6.36
   5  -4   3   53.21    5.67
   5  -4   3   56.80    3.31
   5  -4   3   52.57    3.10
   5  -4   3   58.09    3.34
   5  -4   4   16.58    3.57
   5  -4   4   15.82    3.18
   5  -4   4   18.86    1.57
   5  -4   4   19.92    1.54
   5  -4   4   18.50    1.69
   5  -4   5   64.90    6.47
   5  -4   5   57.97    3.43
   5  -4   5   67.99    3.72
   5  -4   5   62.28    3.50
   5  -4   5   63.80    3.69
   5  -4   6   77.32    4.07
   5  -4   6   76.02    4.20
   5  -4   6   74.93    4.04
   5  -4   6   72.81    4.20
   5  -4   7   48.71    3.03
   5  -4   7   52.06    3.06
   5  -4   7   55.27    3.24
   5  -4   8    1.92    0.95
   5  -4   8    1.40    1.85
   5  -4   8    2.38    0.82
   5  -4   8    1.30    0.83
   5  -4   8    1.93    2.08
   5  -4   9  116.65    6.01
   5  -4   9  113.61    6.10
   5  -4   9  123.30    6.00
   5  -4   9  108.54   10.06
   5  -4   9  106.42    9.63
   5  -4   9  122.38    6.10
   5  -4  10  403.37   17.47
   5  -4  10  365.03   22.29
   5  -4  10  394.37   17.62
   5  -4  10  389.31   17.51
   5  -4  10  331.84   22.18
   5  -4  10  389.62   17.54
   5  -4  11  128.66    6.63
   5  -4  11  132.54    6.58
   5  -4  11  128.12    6.42
   5  -4  11  134.15    6.58
   5  -4  12  158.75    7.34
   5  -4  12  151.18    7.51
   5  -4  12  151.57    7.42
   5  -4  12  144.44    7.35
   5  -4  13   62.00    3.32
   5  -4  13   56.43    3.44
   5  -4  13   54.06    3.34
   5  -4  13   59.54    3.36
   5  -4  14    1.72    0.79
   5  -4  14    1.38    0.67
   5  -4  14    1.55    0.65
   5  -4  14    0.48    0.77
   5  -4  15   38.27    2.08
   5  -4  15   42.89    2.09
   5  -4  15   36.21    1.81
   5  -4  16    0.86    0.64
   5  -4  16    0.60    0.65
   5  -4  17    8.95    0.91
   5  -4  17    6.55    0.87
   5  -4  18    4.99    0.64
   5  -4  18    5.08    0.60
  -5  -3  22    0.31    0.53
  -5  -3  21    2.37    0.85
  -5  -3  20    1.27    0.93
  -5  -3  20    0.12    0.54
  -5  -3  19   34.10    2.16
  -5  -3  18    3.75    0.86
  -5  -3  17   62.65    3.52
  -5  -3  17   59.36    3.27
  -5  -3  16    5.15    0.91
  -5  -3  16    8.36    1.22
  -5  -3  15   34.99    6.10
  -5  -3  15   36.27    2.37
  -5  -3  15   36.94    2.57
  -5  -3  14    1.32    0.78
  -5  -3  14    0.85    2.38
  -5  -3  14   -0.52    0.81
  -5  -3  13   66.91    3.83
  -5  -3  13   69.78    7.95
  -5  -3  13   62.59    3.61
  -5  -3  12  120.69   10.44
  -5  -3  12  113.38    5.91
  -5  -3  12  115.98    5.78
  -5  -3  11  127.54   10.32
  -5  -3  11  115.47    5.65
   5  -3 -11  108.24    5.54
  -5  -3  10    1.78    0.75
   5  -3 -10    1.57    0.65
  -5  -3  10    0.65    2.00
  -5  -3   9   10.77    3.09
  -5  -3   9    9.64    1.13
   5  -3  -9    8.89    1.00
  -5  -3   8    1.71    1.00
  -5  -3   8    1.67    1.87
   5  -3  -8    1.45    0.60
  -5  -3   7   -0.28    0.84
  -5  -3   7   -0.52    1.68
   5  -3  -7    1.02    0.51
   5  -3  -7    2.66    0.67
   5  -3  -6  129.12    6.24
   5  -3  -6  132.85    6.16
  -5  -3   6  137.50    8.21
  -5  -3   6  152.70   10.04
  -5  -3   5   42.56    4.74
  -5  -3   4   36.63    4.37
   5  -3  -3  192.83   11.76
  -5  -3   3  177.30   11.45
   5  -3  -2  288.00   15.80
  -5  -3   2  266.14   15.45
   5  -3  -1  100.43    7.54
   5  -3  -1   95.26    4.67
   5  -3   0  288.73   15.95
   5  -3   0  285.41   12.42
   5  -3   0  272.16   12.39
   5  -3   1   10.08    2.39
   5  -3   1    9.63    0.98
   5  -3   1   10.26    1.01
   5  -3   1   10.01    2.11
   5  -3   1    9.35    0.96
   5  -3   2   88.28    7.06
   5  -3   2   90.71    6.51
   5  -3   2   83.97    4.23
   5  -3   2   78.70    4.14
   5  -3   3   16.32    1.33
   5  -3   3   17.59    1.40
   5  -3   3   17.87    1.39
   5  -3   3   14.33    2.57
   5  -3   4   16.37    2.77
   5  -3   4   14.64    1.28
   5  -3   4   15.17    1.30
   5  -3   4   15.74    1.29
   5  -3   5    5.43    0.83
   5  -3   5    3.43    1.85
   5  -3   5    4.58    0.81
   5  -3   6    1.73    0.63
   5  -3   6    3.28    1.75
   5  -3   6    1.81    0.68
   5  -3   6    3.32    0.77
   5  -3   7   25.59    3.92
   5  -3   7   29.24    1.99
   5  -3   7   27.17    1.97
   5  -3   7   27.40    1.89
   5  -3   8    2.03    0.72
   5  -3   8    1.67    1.73
   5  -3   8    1.03    0.70
   5  -3   8    1.15    0.72
   5  -3   9   44.30    2.82
   5  -3   9   44.45    2.74
   5  -3   9   48.32    5.72
   5  -3   9   41.09    2.63
   5  -3  10    0.96    0.70
   5  -3  10   -0.10    0.78
   5  -3  10    0.67    0.79
   5  -3  10    1.29    2.09
   5  -3  11   50.20    6.34
   5  -3  11   54.62    3.27
   5  -3  11   54.51    3.36
   5  -3  11   54.00    3.17
   5  -3  12   50.22    3.28
   5  -3  12   50.59    6.51
   5  -3  12   54.37    3.24
   5  -3  12   52.34    3.10
   5  -3  13    1.16    0.88
   5  -3  13    0.37    0.65
   5  -3  13    0.51    0.79
   5  -3  13    0.71    1.77
   5  -3  14   17.02    1.76
   5  -3  14   18.22    1.52
   5  -3  14   19.20    1.66
   5  -3  15   14.46    1.63
   5  -3  15   17.83    1.63
   5  -3  16    0.88    0.86
   5  -3  16    1.16    0.71
   5  -3  17  188.56    9.00
   5  -3  17  187.72    8.71
   5  -3  18    3.05    0.96
   5  -3  19    7.81    1.01
   5  -3  19    0.66    0.35
   5  -3  20    0.32    0.56
   5  -3  21    0.18    0.39
  -5  -2  24    4.58    0.74
  -5  -2  23    3.94    0.90
   5  -2 -22    0.30    0.40
   5  -2 -22    1.23    0.53
   5  -2 -21   20.12    1.40
   5  -2 -21   18.47    1.33
   5  -2 -20    1.16    0.65
   5  -2 -20    1.11    0.58
  -5  -2  19   12.67    1.25
   5  -2 -19   15.94    1.36
  -5  -2  18  289.38   13.37
   5  -2 -18  305.96   13.38
   5  -2 -17   15.22    1.42
  -5  -2  17   17.31    1.50
   5  -2 -16  302.75   17.50
   5  -2 -16  314.99   14.07
  -5  -2  16  315.38   14.15
   5  -2 -15   48.10    4.97
   5  -2 -15   41.68    2.55
  -5  -2  15   41.20    2.46
  -5  -2  14   71.85    3.72
   5  -2 -14   75.36    6.41
   5  -2 -14   69.64    3.75
  -5  -2  13   28.78    1.86
   5  -2 -13   25.36    3.57
   5  -2 -13   26.21    1.81
   5  -2 -12   12.14    2.35
   5  -2 -12   10.80    1.04
   5  -2 -11  287.30   15.90
   5  -2 -11  304.39   13.30
   5  -2 -10    0.18    0.49
   5  -2 -10   -0.16    0.38
   5  -2 -10    0.62    0.97
   5  -2  -9  122.04    7.53
   5  -2  -9  119.13    5.59
  -5  -2   9  118.20    6.85
   5  -2  -8   31.09    3.02
  -5  -2   8   23.82    2.37
  -5  -2   8   29.05    3.67
  -5  -2   7  422.31   20.10
  -5  -2   7  450.65   22.21
   5  -2  -7  452.03   20.69
  -5  -2   6  641.25   29.37
  -5  -2   6  650.87   31.15
   5  -2  -6  688.30   29.82
  -5  -2   5  149.46    7.80
  -5  -2   5  151.56    9.08
   5  -2  -5  142.31    7.83
  -5  -2   4   88.46    6.35
   5  -2  -4   98.23    5.54
   5  -2  -3   61.10    4.60
  -5  -2   3   51.27    4.45
   5  -2  -3   58.10    3.89
   5  -2  -2    3.93    1.58
   5  -2  -2    2.15    0.93
  -5  -2   2    4.82    1.54
   5  -2  -1  202.97   11.32
   5  -2  -1  203.66   10.35
  -5  -2   1  216.65   11.17
   5  -2   0  255.21   12.39
  -5  -2   0  247.30   12.88
   5  -2   0  249.31   12.45
   5  -2   1   23.39    2.51
   5  -2   1   21.76    2.39
  -5  -2  -1   27.62    2.85
   5  -2   2 1726.44   76.00
  -5  -2  -2 1712.07   76.15
   5  -2   2 1814.23   76.07
   5  -2   3   36.60    3.41
  -5  -2  -3   37.57    3.47
   5  -2   3   36.16    3.46
   5  -2   4  644.32   30.43
  -5  -2  -4  674.66   30.62
   5  -2   4  651.84   30.69
  -5  -2  -5  967.38   43.88
  -5  -2  -6  163.04    9.97
  -5  -2  -7    4.25    1.70
   5  -2   8   98.30    4.92
   5  -2   8  103.37    4.91
   5  -2   9    0.45    0.48
  -5  -2  -9    1.48    0.43
   5  -2   9   -0.07    0.47
   5  -2  10    2.42    0.62
  -5  -2 -10    2.30    0.51
   5  -2  10    2.16    0.63
  -5  -2 -11  479.28   19.87
   5  -2  11  436.51   19.99
  -5  -2 -11  450.13   20.03
  -5  -2 -12  571.81   25.49
   5  -2  12  575.79   25.46
  -5  -2 -12  604.27   25.32
  -5  -2 -13  169.04    7.80
  -5  -2 -13  164.75    7.99
   5  -2  13  169.23    7.97
  -5  -2 -14   53.31    3.00
  -5  -2 -14   52.01    3.18
   5  -2  14   53.80    3.13
   5  -2  15  113.40    5.63
  -5  -2 -15  111.16    5.49
  -5  -2 -15  109.65    5.66
  -5  -2 -16  106.39    5.36
  -5  -2 -16  111.03    5.57
  -5  -2 -17   94.37    4.78
  -5  -2 -17   95.45    4.92
  -5  -2 -18   14.81    1.42
  -5  -2 -19   26.55    1.86
   5  -2  20   10.38    1.29
  -5  -2 -20   11.30    1.09
   5  -2  21    0.74    0.73
  -5  -2 -21    0.94    0.47
  -5  -2 -22   22.23    1.25
   5  -2  22   25.57    1.57
  -5  -1  25   18.47    1.39
   5  -1 -24   46.28    2.40
   5  -1 -24   50.39    2.48
   5  -1 -23    0.40    0.60
   5  -1 -23    0.39    0.51
   5  -1 -22    0.48    0.54
   5  -1 -22    1.05    0.75
   5  -1 -21   74.02    3.97
   5  -1 -20    2.06    0.90
   5  -1 -19   61.77    3.57
   5  -1 -18   92.03    4.78
   5  -1 -18   77.20    7.38
   5  -1 -17    2.63    2.15
   5  -1 -17    4.26    0.99
   5  -1 -16   87.14    7.47
   5  -1 -16   86.16    4.58
   5  -1 -15   27.78    4.00
   5  -1 -15   31.32    2.14
   5  -1 -14  135.41    6.57
   5  -1 -14  138.70    9.58
   5  -1 -13  158.69   10.63
   5  -1 -13  164.31    7.91
   5  -1 -13  177.93    7.92
   5  -1 -12   20.08    3.06
   5  -1 -12   19.62    1.43
   5  -1 -11  198.63   11.54
   5  -1 -11  200.99    9.04
   5  -1 -10   92.54    6.43
   5  -1  -9    7.30    1.61
   5  -1  -8    7.70    1.53
   5  -1  -7  568.02   26.17
   5  -1  -6   53.73    3.97
  -5  -1   5 2555.56  108.22
   5  -1  -5 2607.23  109.95
   5  -1  -4   51.62    3.90
   5  -1  -3 5580.47  238.43
   5  -1  -3 5608.60  239.08
  -5  -1   3 5750.02  238.66
   5  -1  -2 1680.72   70.22
   5  -1  -2 1607.26   70.67
  -5  -1   2 1614.46   70.08
   5  -1  -1 3505.48  153.87
  -5  -1   1 3685.05  153.11
   5  -1   0    5.74    1.54
   5  -1   0    6.45    0.84
   5  -1   1  338.43   15.15
  -5  -1  -1  330.86   16.77
   5  -1   1  328.43   16.40
   5  -1   2 1458.36   64.06
  -5  -1  -2 1464.19   64.34
  -5  -1  -3  168.98    9.90
  -5  -1  -4  944.69   43.04
  -5  -1  -5    1.00    1.52
  -5  -1  -6   78.60    5.25
  -5  -1  -6   72.74    6.08
  -5  -1  -7  255.99   13.39
  -5  -1  -7  268.07   14.86
  -5  -1  -8  357.65   18.82
  -5  -1  -8  334.42   17.10
  -5  -1  -9  312.41   16.73
  -5  -1  -9  362.05   18.85
  -5  -1 -10    0.38    0.46
  -5  -1 -10   -1.67    1.80
  -5  -1 -10    0.67    1.04
  -5  -1 -11   91.85    4.47
  -5  -1 -11   88.85    6.80
  -5  -1 -12   48.32    2.71
  -5  -1 -12   48.88    2.94
  -5  -1 -12   46.71    4.83
  -5  -1 -13    2.29    0.70
  -5  -1 -13    1.35    1.33
  -5  -1 -13    2.00    0.83
  -5  -1 -14  350.79   19.44
  -5  -1 -14  354.97   15.70
  -5  -1 -14  353.42   16.01
  -5  -1 -15   74.44    3.96
  -5  -1 -15   67.05    6.60
  -5  -1 -15   74.34    4.22
  -5  -1 -16  292.27   13.22
  -5  -1 -16  293.93   13.53
  -5  -1 -17  116.09    5.89
  -5  -1 -17  123.05    6.21
  -5  -1 -18   12.53    1.37
  -5  -1 -18   14.35    1.59
  -5  -1 -19   53.12    3.26
  -5  -1 -19   54.11    3.09
  -5  -1 -20    0.57    0.64
  -5  -1 -20    1.59    0.90
  -5  -1 -21   -0.22    0.70
  -5  -1 -22    9.91    1.02
   5  -1  22    9.49    1.07
  -5  -1 -23   16.80    1.13
   5  -1  23   15.34    1.16
   5   0 -24    0.13    0.43
   5   0 -24    0.38    0.51
   5   0 -23   50.41    2.71
   5   0 -23   52.75    2.82
   5   0 -22   -0.07    0.74
   5   0 -22    0.77    0.63
   5   0 -21    4.72    1.04
   5   0 -20   -0.18    0.89
   5   0 -19   34.47    2.41
   5   0 -18    0.78    0.89
   5   0 -18   -1.62    1.68
   5   0 -17    3.18    2.05
   5   0 -17    3.63    1.00
   5   0 -16   -0.51    1.73
   5   0 -16    0.73    0.77
   5   0 -15  282.89   12.79
   5   0 -15  281.37   16.28
   5   0 -14    0.45    1.47
   5   0 -14    0.30    0.64
   5   0 -14   -0.16    0.60
   5   0 -13  829.87   38.42
   5   0 -13  774.61   34.80
   5   0 -13  846.64   34.84
   5   0 -12    0.44    0.51
   5   0 -12    3.34    1.34
   5   0 -11  117.56    7.53
   5   0 -11  106.64    5.14
   5   0 -10   -0.30    1.30
   5   0  -9  372.72   18.30
   5   0  -8   -0.48    1.07
   5   0  -7  444.52   20.92
   5   0  -6   -0.22    1.02
   5   0  -5  234.64   11.92
   5   0  -4    0.58    1.03
   5   0  -3  997.08   43.87
   5   0  -2    0.37    1.04
  -5   0   2    0.43    0.21
   5   0  -1  160.93    8.68
   5   0   0    0.20    1.12
   5   0   1  571.97   26.31
  -5   0  -2    0.80    1.29
  -5   0  -3   42.49    4.01
  -5   0  -4    0.92    1.40
  -5   0  -5 1338.29   66.21
  -5   0  -5 1651.95   65.87
  -5   0  -6   -0.99    1.27
  -5   0  -6   -0.69    1.45
  -5   0  -7  548.48   28.69
  -5   0  -7  632.44   27.95
  -5   0  -8   -1.29    1.97
  -5   0  -8    0.89    1.61
  -5   0  -9  165.63   11.27
  -5   0  -9  178.45   10.34
  -5   0 -10   -0.06    0.47
  -5   0 -10    1.06    1.71
  -5   0 -10   -0.36    1.26
  -5   0 -11   15.86    1.27
  -5   0 -11   16.00    3.61
  -5   0 -11   14.66    2.57
  -5   0 -12    0.56    0.57
  -5   0 -12    0.54    0.64
  -5   0 -12   -0.44    1.42
  -5   0 -13 1481.47   59.24
  -5   0 -13 1279.73   59.32
  -5   0 -13 1447.48   63.54
  -5   0 -14    0.25    0.75
  -5   0 -14    0.73    0.88
  -5   0 -14    0.52    1.69
  -5   0 -15  213.68    9.42
  -5   0 -15  194.06   13.04
  -5   0 -15  187.52    9.52
  -5   0 -16    0.55    0.78
  -5   0 -16    0.23    0.90
  -5   0 -16    1.16    1.72
  -5   0 -17    4.29    1.02
  -5   0 -17    4.07    1.13
  -5   0 -18    0.46    0.86
  -5   0 -18   -0.11    0.94
  -5   0 -19    1.03    0.99
  -5   0 -19    1.13    0.84
  -5   0 -20    0.08    0.67
  -5   0 -20    0.92    0.85
  -5   0 -21   75.79    4.03
  -5   0 -22    0.06    0.62
  -5   0 -23    4.07    0.66
   5   0  23    3.58    0.63
  -5   0 -24   -0.12    0.33
   5   1 -24   45.80    2.36
   5   1 -24   48.75    2.44
   5   1 -23    0.59    0.49
   5   1 -23    0.35    0.61
   5   1 -22    0.06    0.55
   5   1 -22    0.28    0.68
   5   1 -21   66.12    3.65
   5   1 -20    2.10    0.90
   5   1 -19   61.25    3.57
   5   1 -18   80.52    7.61
   5   1 -18   97.62    5.02
   5   1 -17    4.19    2.03
   5   1 -17    4.29    1.05
   5   1 -16   84.97    4.49
   5   1 -16   75.59    7.06
   5   1 -15   31.05    4.19
   5   1 -15   33.37    2.27
   5   1 -14  133.30    9.23
   5   1 -14  128.65    6.29
   5   1 -13  164.98   10.70
   5   1 -13  175.58    7.89
   5   1 -13  164.05    7.89
   5   1 -12   13.94    2.65
   5   1 -12   18.58    1.37
   5   1 -11  205.16   11.34
   5   1 -11  190.42    8.69
   5   1 -10   88.93    6.28
   5   1  -9    4.84    1.56
   5   1  -8    9.55    1.73
   5   1  -7  569.39   26.18
   5   1  -6   45.84    3.61
   5   1  -5 2519.73  108.04
   5   1  -4   51.38    3.84
   5   1  -3 5572.18  236.00
   5   1  -2 1665.34   71.93
   5   1  -1 3639.59  154.89
   5   1   0    4.86    1.40
  -5   1  -1  333.03   16.71
   5   1   1  330.40   16.28
   5   1   2 1433.04   63.24
  -5   1  -2 1452.13   63.56
  -5   1  -3  175.30   10.21
  -5   1  -4  935.13   42.63
  -5   1  -5    0.34    1.26
  -5   1  -6   73.02    5.09
  -5   1  -6   77.18    6.13
  -5   1  -7  250.06   13.22
  -5   1  -7  270.27   14.92
  -5   1  -8  325.06   16.48
  -5   1  -8  333.27   18.23
  -5   1  -9  345.77   18.82
  -5   1  -9  323.36   16.81
  -5   1 -10   -0.56    1.83
  -5   1 -10    1.01    1.04
  -5   1 -10    0.33    0.44
  -5   1 -11   88.52    4.65
  -5   1 -11   92.06    6.80
  -5   1 -11   90.31    4.41
  -5   1 -12   52.11    3.07
  -5   1 -12   49.25    2.78
  -5   1 -12   47.74    4.87
  -5   1 -13    3.02    0.74
  -5   1 -13    2.74    0.90
  -5   1 -13    2.71    1.59
  -5   1 -14  335.89   18.97
  -5   1 -14  334.12   15.55
  -5   1 -14  351.26   15.27
  -5   1 -15   74.71    3.94
  -5   1 -15   72.68    4.21
  -5   1 -15   67.26    6.59
  -5   1 -16  285.57   13.01
  -5   1 -16  290.69   13.33
  -5   1 -17  121.82    6.01
  -5   1 -17  120.39    6.27
  -5   1 -18   15.92    1.47
  -5   1 -18   15.17    1.65
  -5   1 -19   47.90    2.92
  -5   1 -19   54.09    3.20
  -5   1 -20    0.64    0.65
  -5   1 -20    0.09    0.76
  -5   1 -21    0.52    0.72
  -5   1 -22   11.35    1.10
  -5   1 -23   18.68    1.22
   5   2 -22    0.92    0.39
   5   2 -22    0.63    0.49
   5   2 -21   21.00    1.52
   5   2 -21   21.40    1.42
   5   2 -20    1.55    0.61
   5   2 -20   -0.36    0.68
   5   2 -19   15.80    1.40
   5   2 -18  305.29   13.71
   5   2 -17   12.45    2.79
   5   2 -17   14.49    1.40
   5   2 -16  281.83   17.17
   5   2 -16  316.46   13.95
   5   2 -15   39.90    4.60
   5   2 -15   39.29    2.46
   5   2 -14   72.78    3.82
   5   2 -14   70.29    6.24
   5   2 -13   23.74    3.44
   5   2 -13   27.78    1.82
   5   2 -12   12.52    2.36
   5   2 -12    9.50    0.97
   5   2 -11  314.46   16.31
   5   2 -11  304.32   13.47
   5   2 -10   -0.11    0.44
   5   2 -10   -0.31    0.92
   5   2  -9  133.69    8.12
   5   2  -8   33.50    3.15
   5   2  -7  478.65   22.35
   5   2  -6  717.05   32.13
   5   2  -5  149.13    7.96
   5   2  -4   97.78    5.62
   5   2  -3   59.90    4.03
   5   2  -2    3.29    1.02
   5   2  -1  205.06   10.24
  -5   2   1  198.43   10.89
   5   2   0  241.27   11.88
  -5   2   0  235.15   12.32
   5   2   1   26.00    2.60
  -5   2  -1   28.69    2.90
  -5   2  -2 1813.37   75.24
   5   2   2 1649.76   74.83
  -5   2  -3   41.94    3.73
   5   2   3   39.63    3.65
  -5   2  -4  646.70   30.59
   5   2   4  668.15   30.75
  -5   2  -5  941.10   42.85
  -5   2  -6  161.87   10.01
  -5   2  -7    9.10    2.22
  -5   2  -8  116.63    8.51
  -5   2  -9   -0.05    0.38
  -5   2 -10    3.72    0.60
  -5   2 -11  464.10   19.72
  -5   2 -11  440.41   19.92
  -5   2 -12  598.41   25.94
  -5   2 -12  603.82   26.19
  -5   2 -13  172.69    8.01
  -5   2 -13  173.06    8.26
  -5   2 -14   50.79    2.99
  -5   2 -14   58.57    3.31
  -5   2 -15  109.61    5.50
  -5   2 -15  114.14    5.74
  -5   2 -16  109.18    5.34
  -5   2 -16  105.54    5.53
  -5   2 -17   92.60    4.78
  -5   2 -17   99.03    5.02
  -5   2 -18   18.24    1.58
  -5   2 -19   25.31    1.83
  -5   2 -20    9.31    1.01
  -5   2 -21    0.91    0.52
  -5   2 -22   22.78    1.29
  -6  -6  10    0.40    0.54
  -6  -6   9    0.04    0.24
  -6  -6   9   10.37    0.93
  -6  -6   8    0.04    0.18
  -6  -6   8   24.20    1.32
  -6  -6   7   52.43    2.89
  -6  -6   6    3.03    0.74
  -6  -6   5    1.68    0.64
  -6  -6   4    3.68    0.73
   6  -6  -4    4.07    0.68
  -6  -6   3    3.30    0.67
   6  -6  -3    4.47    0.70
  -6  -6   2   -0.11    0.29
   6  -6  -2   29.62    1.32
   6  -6  -1    0.93    0.51
   6  -6   0   49.13    2.62
   6  -6   1   33.97    1.95
   6  -6   2    0.58    0.44
   6  -6   2   -0.13    0.33
   6  -6   3   -0.14    0.46
   6  -6   3    0.23    0.42
   6  -6   4    0.12    0.23
   6  -6   4   20.07    1.26
   6  -6   5    0.26    0.18
   6  -6   5   -0.56    0.59
   6  -6   6   15.50    1.29
   6  -6   7    8.92    0.97
   6  -6   8   37.31    2.17
   6  -6   9   10.96    1.00
   6  -6  10    1.03    0.49
  -6  -5  17   62.53    3.10
  -6  -5  16    9.61    0.98
  -6  -5  16    8.43    0.85
  -6  -5  15    1.48    0.61
  -6  -5  14   -0.97    0.74
  -6  -5  13   17.07    1.50
  -6  -5  13   14.08    1.44
  -6  -5  12   20.86    1.75
  -6  -5  12   23.72    1.85
  -6  -5  11   21.28    1.79
  -6  -5  11   19.16    1.67
  -6  -5  10    1.66    0.86
  -6  -5   9  213.67    9.97
  -6  -5   8   28.95    2.14
   6  -5  -8   28.21    2.01
  -6  -5   7    2.08    0.98
   6  -5  -7    4.29    0.94
  -6  -5   7    3.06    0.85
   6  -5  -6  131.90    6.54
  -6  -5   6  134.22    6.57
  -6  -5   6  135.95    6.67
   6  -5  -5  118.03    5.85
  -6  -5   5  113.02    5.79
  -6  -5   5  121.67    5.98
  -6  -5   4   45.24    2.67
   6  -5  -4   42.58    2.70
  -6  -5   4   44.57    2.80
  -6  -5   3    6.88    1.10
   6  -5  -3    8.14    1.13
   6  -5  -2   54.77    3.19
  -6  -5   2   54.90    3.21
   6  -5  -1   14.70    1.47
   6  -5  -1   12.89    1.36
  -6  -5   1   13.90    1.34
  -6  -5   0   49.08    2.90
   6  -5   0   53.65    3.13
   6  -5   0   51.92    3.19
   6  -5   1   71.96    4.06
   6  -5   1   73.40    4.16
   6  -5   2   34.97    2.49
   6  -5   2   33.44    2.39
   6  -5   3   41.53    2.84
   6  -5   3   41.44    2.76
   6  -5   4    5.85    1.19
   6  -5   4    7.34    1.17
   6  -5   5    3.74    0.99
   6  -5   6   43.68    2.87
   6  -5   7   31.55    2.40
   6  -5   7   37.16    2.51
   6  -5   8   -0.31    0.92
   6  -5   8   -0.10    0.81
   6  -5   9    8.86    1.27
   6  -5  10    4.01    0.99
   6  -5  11   53.94    3.03
   6  -5  11   45.48    2.86
   6  -5  12   12.05    1.19
   6  -5  12   11.19    1.26
   6  -5  13    3.65    0.80
   6  -5  14    8.65    0.97
   6  -5  15    2.83    0.56
  -6  -4  19   -0.05    0.50
  -6  -4  18   80.27    2.37
  -6  -4  18   68.48    1.78
  -6  -4  17   -0.07    0.58
  -6  -4  17   -0.29    0.82
  -6  -4  17    0.33    0.71
  -6  -4  16   71.41    4.00
  -6  -4  16   61.96    3.58
  -6  -4  16   72.82    3.87
  -6  -4  15  103.03    5.38
  -6  -4  15  102.59    5.24
  -6  -4  15  102.52    5.54
  -6  -4  14    0.09    0.81
  -6  -4  14   -0.13    0.90
  -6  -4  14    1.48    0.98
  -6  -4  13   12.99    1.68
  -6  -4  13   16.56    1.70
  -6  -4  13   17.45    1.60
  -6  -4  12  156.89    8.06
  -6  -4  12  164.32    7.85
  -6  -4  11   19.54    4.22
  -6  -4  11   17.59    1.83
  -6  -4  11   16.49    1.74
  -6  -4  11   17.11    1.71
  -6  -4  10  141.37    7.06
   6  -4 -10  148.43    7.01
  -6  -4  10  139.49    7.09
  -6  -4  10  134.31   11.30
  -6  -4   9    2.97    0.97
  -6  -4   9    2.45    0.96
  -6  -4   9    0.70    1.62
   6  -4  -9    4.92    0.98
  -6  -4   8   -0.68    1.68
   6  -4  -8    0.18    0.77
  -6  -4   8    0.39    0.79
  -6  -4   7  473.25   27.39
  -6  -4   7  528.66   22.63
  -6  -4   7  504.67   22.55
  -6  -4   6    1.18    0.79
  -6  -4   6    1.27    0.73
  -6  -4   5   17.46    3.78
  -6  -4   5   20.96    1.63
   6  -4  -5   17.99    1.39
  -6  -4   5   20.26    1.67
  -6  -4   4    7.17    1.03
   6  -4  -4    6.24    0.82
  -6  -4   4    5.27    0.88
  -6  -4   3   54.25    3.11
   6  -4  -3   52.28    3.11
   6  -4  -3   49.58    3.09
  -6  -4   3   58.95    3.07
   6  -4  -3   54.58    2.94
   6  -4  -2   18.99    1.38
  -6  -4   2   16.29    1.33
  -6  -4   2   15.99    1.42
   6  -4  -2   18.36    1.54
   6  -4  -2   15.33    1.48
   6  -4  -1   25.08    4.28
   6  -4  -1   24.00    1.68
  -6  -4   1   26.61    1.79
   6  -4  -1   23.83    1.87
   6  -4  -1   27.92    1.98
  -6  -4   0    7.67    0.92
   6  -4   0    6.09    0.86
   6  -4   0    6.06    1.07
   6  -4   0    6.70    1.06
   6  -4   1   52.70    6.18
   6  -4   1   46.22    2.83
   6  -4   1   49.38    2.98
   6  -4   1   47.29    2.73
  -6  -4  -1   50.16    2.69
   6  -4   1   45.46    2.96
   6  -4   2   41.88    5.65
   6  -4   2   45.40    2.79
   6  -4   2   53.30    3.03
   6  -4   2   42.44    2.67
   6  -4   2   47.94    2.98
   6  -4   3  181.71   13.53
   6  -4   3  204.41    9.40
   6  -4   3  199.50    9.31
   6  -4   3  204.30    9.57
   6  -4   4    4.63    2.48
   6  -4   4    5.47    1.92
   6  -4   4    2.41    0.76
   6  -4   4    4.10    0.90
   6  -4   4    3.28    0.98
   6  -4   5   42.87    5.89
   6  -4   5   56.59    5.91
   6  -4   5   59.20    3.49
   6  -4   5   54.58    3.26
   6  -4   5   58.44    3.47
   6  -4   5   55.77    3.25
   6  -4   6   90.12    8.52
   6  -4   6   77.44    7.29
   6  -4   6   84.08    4.51
   6  -4   6   84.48    4.56
   6  -4   6   87.42    4.69
   6  -4   7    0.98    0.88
   6  -4   7    1.57    0.77
   6  -4   7    1.19    0.82
   6  -4   7    2.25    1.67
   6  -4   8   22.91    1.93
   6  -4   8   25.71    1.99
   6  -4   8   28.17    4.27
   6  -4   8   25.41    2.08
   6  -4   8   23.97    2.02
   6  -4   9  189.65    9.13
   6  -4   9  166.32   13.36
   6  -4   9  172.54   12.64
   6  -4   9  181.21    8.95
   6  -4   9  196.67    9.03
   6  -4   9  192.88    9.07
   6  -4  10   39.39    5.74
   6  -4  10   39.04    5.28
   6  -4  10   43.50    2.81
   6  -4  10   42.73    2.77
   6  -4  10   40.90    2.85
   6  -4  10   43.05    2.83
   6  -4  11    7.15    1.17
   6  -4  11    5.69    1.17
   6  -4  11    4.60    1.00
   6  -4  11    4.39    0.95
   6  -4  12   25.91    2.07
   6  -4  12   25.53    1.98
   6  -4  12   24.73    1.91
   6  -4  12   24.00    1.93
   6  -4  13   45.76    2.73
   6  -4  13   46.64    2.82
   6  -4  13   44.35    2.88
   6  -4  13   42.03    2.69
   6  -4  14    7.01    1.06
   6  -4  14    7.59    1.00
   6  -4  14    8.73    1.02
   6  -4  14    8.45    1.18
   6  -4  15    1.13    0.55
   6  -4  15    1.48    0.76
   6  -4  15   -0.31    0.65
   6  -4  16   17.02    1.17
   6  -4  16   17.28    1.18
   6  -4  17   18.38    1.32
   6  -4  17   19.33    1.35
  -6  -3  22   20.18    1.44
  -6  -3  21    2.02    0.86
  -6  -3  20    9.28    1.39
  -6  -3  20    5.46    0.80
  -6  -3  19    2.44    1.15
  -6  -3  19    1.25    0.69
  -6  -3  18   24.30    2.36
  -6  -3  18   20.91    1.72
  -6  -3  17    5.96    0.89
  -6  -3  17    6.58    1.14
  -6  -3  16   67.28    3.67
  -6  -3  16   56.85    3.33
  -6  -3  15   11.63    1.46
  -6  -3  15   11.19    1.28
  -6  -3  14   98.71    5.31
  -6  -3  14   97.59    5.10
  -6  -3  13    3.68    0.93
  -6  -3  13    3.99    2.59
  -6  -3  13    3.03    1.06
  -6  -3  12    6.01    2.92
  -6  -3  12    9.47    1.22
  -6  -3  11  102.77    9.20
   6  -3 -11   88.94    4.64
  -6  -3  11   91.05    4.77
  -6  -3  10   52.37    6.34
   6  -3 -10   60.98    3.30
  -6  -3  10   58.48    3.38
  -6  -3   9   74.28    7.10
  -6  -3   9   70.97    4.13
   6  -3  -9   64.97    3.58
  -6  -3   8  143.28    7.05
   6  -3  -8  134.16    6.53
  -6  -3   8  139.93   10.32
  -6  -3   7   93.72    7.98
   6  -3  -7   98.50    4.80
   6  -3  -7  100.12    4.90
  -6  -3   6    3.90    1.83
   6  -3  -6    3.44    0.65
  -6  -3   5  109.31    8.33
   6  -3  -5  111.83    5.32
   6  -3  -4  112.56    5.15
   6  -3  -4   99.39    5.11
  -6  -3   4  119.49    8.31
   6  -3  -3    2.08    0.57
   6  -3  -3    2.23    1.72
   6  -3  -3    3.12    0.64
  -6  -3   3    2.53    1.63
   6  -3  -2   19.06    3.31
  -6  -3   2   23.91    3.41
   6  -3  -2   22.93    1.52
   6  -3  -2   19.94    1.50
   6  -3  -2   21.08    1.52
   6  -3  -1   11.10    2.63
   6  -3  -1   10.42    1.00
   6  -3  -1    9.79    1.02
   6  -3  -1    8.82    0.97
   6  -3   0  168.71    7.90
   6  -3   0  167.16   11.07
   6  -3   0  179.43    7.90
   6  -3   0  164.15    7.87
   6  -3   1    4.92    0.80
   6  -3   1    4.01    0.75
   6  -3   1    5.97    2.11
   6  -3   1    2.98    1.36
   6  -3   1    2.91    0.68
   6  -3   1    3.91    0.73
   6  -3   2  110.88    8.45
   6  -3   2  103.06    7.20
   6  -3   2  114.27    5.23
   6  -3   2   99.43    5.07
   6  -3   2   98.91    5.10
   6  -3   3   88.55    6.83
   6  -3   3   96.71    4.78
   6  -3   3   99.37    4.84
   6  -3   3  100.88    4.84
   6  -3   3   86.68    4.70
   6  -3   4  123.59    8.28
   6  -3   4  116.17    5.70
   6  -3   4  116.07    5.69
   6  -3   5  179.51   11.40
   6  -3   5  190.17    8.76
   6  -3   5  186.85    8.70
   6  -3   6    7.50    0.96
   6  -3   6    5.81    0.95
   6  -3   6    4.90    1.79
   6  -3   6    6.17    0.96
   6  -3   7  144.45   10.38
   6  -3   7  158.27    7.48
   6  -3   7  152.26    7.42
   6  -3   7  155.49    7.37
   6  -3   8  276.85   12.59
   6  -3   8  263.83   16.18
   6  -3   8  279.73   12.55
   6  -3   8  270.96   12.45
   6  -3   9   15.39    3.25
   6  -3   9   19.35    1.68
   6  -3   9   17.37    1.68
   6  -3   9   20.76    1.63
   6  -3  10  204.31    9.73
   6  -3  10  196.56   13.64
   6  -3  10  206.20    9.64
   6  -3  10  204.27    9.55
   6  -3  11  138.93   11.40
   6  -3  11  166.32    7.87
   6  -3  11  157.35    7.93
   6  -3  11  163.75    7.76
   6  -3  12   30.18    4.74
   6  -3  12   31.84    2.27
   6  -3  12   30.10    2.39
   6  -3  12   32.13    2.22
   6  -3  13    9.11    1.34
   6  -3  13    7.20    1.16
   6  -3  13   10.45    1.22
   6  -3  14   13.15    1.56
   6  -3  14   14.24    1.49
   6  -3  15  122.09    6.33
   6  -3  15  124.06    6.15
   6  -3  16   21.32    1.69
   6  -3  16   19.60    1.84
   6  -3  17   15.22    1.31
   6  -3  17   14.39    1.53
   6  -3  18   79.65    4.25
   6  -3  19   -0.07    0.64
   6  -3  19    0.16    0.34
   6  -3  20    0.73    0.53
   6  -2 -22   13.35    0.96
   6  -2 -21   54.29    2.83
   6  -2 -21   52.57    2.77
   6  -2 -20    0.53    0.66
  -6  -2  19   11.09    1.17
   6  -2 -19   12.89    1.25
   6  -2 -18   42.96    2.54
  -6  -2  18   37.93    2.49
   6  -2 -17   10.31    1.20
  -6  -2  17   10.81    1.27
   6  -2 -16  358.50   15.73
  -6  -2  16  360.24   15.86
   6  -2 -15  220.53   13.09
   6  -2 -15  213.53    9.57
  -6  -2  15  198.68    9.43
  -6  -2  14   27.74    1.94
   6  -2 -14   25.68    3.73
   6  -2 -14   30.92    2.00
   6  -2 -13  184.67   11.54
   6  -2 -13  182.50    8.44
   6  -2 -12  184.50    8.28
   6  -2 -12  176.87    8.26
   6  -2 -12  174.06   11.01
   6  -2 -11   38.21    2.26
   6  -2 -11   39.14    2.32
   6  -2 -11   40.42    2.28
   6  -2 -10   45.59    4.21
  -6  -2  10   49.46    5.41
   6  -2 -10   42.84    2.39
   6  -2 -10   44.02    2.46
   6  -2  -9  242.13   12.45
   6  -2  -9  220.95   10.03
  -6  -2   9  232.49   13.78
  -6  -2   8  214.27   12.15
   6  -2  -8  192.76    8.62
   6  -2  -8  187.90    8.62
   6  -2  -8  194.67   10.64
  -6  -2   7  293.80   16.05
   6  -2  -7  300.00   14.91
  -6  -2   6    3.03    1.52
   6  -2  -6    4.26    1.21
   6  -2  -5    4.83    1.16
  -6  -2   5    4.01    1.54
  -6  -2   4   52.77    4.38
   6  -2  -4   50.28    3.91
  -6  -2   3  521.09   24.29
   6  -2  -3  485.56   23.65
   6  -2  -3  539.76   24.44
   6  -2  -2 1011.58   44.39
   6  -2  -2  978.21   43.58
  -6  -2   2  969.04   43.95
   6  -2  -1    2.92    1.34
  -6  -2   1    2.95    1.28
   6  -2  -1    1.97    0.87
   6  -2   0  496.06   24.19
   6  -2   0  534.32   23.77
  -6  -2   0  532.32   25.13
   6  -2   1  250.22   13.30
   6  -2   1  252.07   12.81
  -6  -2  -1  278.88   14.06
   6  -2   2   31.05    2.92
  -6  -2  -2   36.91    3.69
   6  -2   2   28.71    3.17
   6  -2   3   76.86    5.19
  -6  -2  -3   76.03    5.79
   6  -2   3   65.92    5.44
   6  -2   4 1551.25   68.44
  -6  -2  -4 1593.47   69.21
   6  -2   4 1543.96   69.20
   6  -2   5  124.53    7.93
   6  -2   5  120.00    8.38
  -6  -2  -5  130.79    8.59
  -6  -2  -6   47.94    4.89
   6  -2   6   55.48    3.05
  -6  -2  -7   17.73    3.16
   6  -2   7   17.62    1.34
   6  -2   7   17.22    1.31
  -6  -2  -8   79.91    6.92
   6  -2   8   82.33    4.17
   6  -2   8   82.88    4.15
  -6  -2  -9   28.08    1.70
  -6  -2  -9   23.57    3.76
   6  -2   9   28.07    1.86
   6  -2   9   26.94    1.82
  -6  -2 -10    2.72    0.71
   6  -2  10    2.73    0.69
  -6  -2 -10    2.86    0.63
   6  -2  10    2.85    0.72
  -6  -2 -11  220.31    9.84
  -6  -2 -11  214.40   10.03
   6  -2  11  216.95   10.00
  -6  -2 -12  256.61   11.21
  -6  -2 -12  241.97   11.38
   6  -2  12  244.55   11.34
  -6  -2 -13  175.35    8.12
  -6  -2 -13  169.36    8.31
   6  -2  13  178.43    8.30
  -6  -2 -14  177.21    8.06
  -6  -2 -14  167.57    8.23
   6  -2  14  169.62    8.18
  -6  -2 -15  245.25   11.20
  -6  -2 -15  248.34   11.41
  -6  -2 -16   18.02    1.66
  -6  -2 -17   34.44    2.32
   6  -2  18   13.61    1.61
  -6  -2 -18   14.91    1.38
  -6  -2 -19   28.68    1.89
   6  -2  19   25.60    2.08
   6  -2  20   12.08    1.33
  -6  -2 -20   12.77    1.10
   6  -2  21    4.21    0.80
  -6  -2 -21    4.51    0.59
   6  -2  22   15.56    1.13
   6  -1 -24    0.21    0.36
  -6  -1  24    1.24    0.87
   6  -1 -23   34.82    2.01
   6  -1 -23   33.47    1.93
   6  -1 -22   90.61    4.49
   6  -1 -22   88.62    4.38
   6  -1 -21   15.70    1.46
   6  -1 -20   60.29    3.44
   6  -1 -19   23.65    1.89
   6  -1 -18  133.81    6.54
   6  -1 -18  119.01    9.57
   6  -1 -17  139.21   10.89
   6  -1 -17  172.88    8.05
   6  -1 -16    8.42    2.46
   6  -1 -16   11.96    1.33
   6  -1 -15  232.99   14.50
   6  -1 -15  240.39   11.00
   6  -1 -14  305.77   17.82
   6  -1 -14  325.36   14.39
   6  -1 -14  321.87   14.41
   6  -1 -13  149.23    9.75
   6  -1 -13  139.73    6.66
   6  -1 -13  139.51    6.69
   6  -1 -12  410.73   21.14
   6  -1 -12  413.14   17.96
   6  -1 -12  407.70   17.98
   6  -1 -11  140.81    8.78
   6  -1 -11  128.03    6.09
   6  -1 -10  349.10   15.29
   6  -1 -10  352.25   17.91
   6  -1  -9  365.59   18.27
   6  -1  -8    0.53    1.03
   6  -1  -7   43.03    3.72
   6  -1  -6 1054.64   47.02
   6  -1  -5    0.99    1.33
  -6  -1   4  587.68   26.86
   6  -1  -4  614.94   27.67
   6  -1  -3   37.70    2.78
   6  -1  -3   35.27    3.34
  -6  -1   3   40.68    2.85
   6  -1  -2   30.11    2.93
   6  -1  -2   27.25    2.39
  -6  -1   2   26.50    2.18
   6  -1  -1 1549.68   67.64
   6  -1   0  112.22    5.30
   6  -1   0  104.86    6.91
   6  -1   1   91.05    4.69
  -6  -1  -1   92.99    6.76
   6  -1   1   83.26    6.07
  -6  -1  -2  179.54   10.99
   6  -1   2  196.08   10.83
  -6  -1  -3  850.78   39.54
  -6  -1  -4    8.42    2.35
  -6  -1  -5  317.25   17.20
  -6  -1  -6    2.94    1.67
  -6  -1  -7 1822.80   81.42
  -6  -1  -8  648.25   32.21
  -6  -1  -9   33.09    1.93
  -6  -1  -9   35.00    4.77
  -6  -1 -10   85.02    7.97
  -6  -1 -10   84.94    4.15
  -6  -1 -10   75.75    6.25
  -6  -1 -11  107.90    5.20
  -6  -1 -11  110.62    7.88
  -6  -1 -11  113.80    9.57
  -6  -1 -11  104.85    5.44
  -6  -1 -12   19.66    1.51
  -6  -1 -12   21.78    1.79
  -6  -1 -13  295.62   13.33
  -6  -1 -13  300.94   13.66
  -6  -1 -14   27.21    1.94
  -6  -1 -14   24.99    2.13
  -6  -1 -15  149.79    7.23
  -6  -1 -15  151.89    7.55
  -6  -1 -16  464.68   20.75
  -6  -1 -16  481.99   21.09
  -6  -1 -17    9.84    1.22
  -6  -1 -17    7.63    1.32
  -6  -1 -18   86.57    4.57
  -6  -1 -18   90.98    4.86
  -6  -1 -19   55.99    3.37
  -6  -1 -20   12.17    1.32
   6  -1  21   -0.16    0.68
  -6  -1 -21    0.21    0.65
   6  -1  22    0.12    0.55
  -6  -1 -22    0.11    0.53
  -6  -1 -23   -0.07    0.33
   6   0 -24   21.22    1.38
   6   0 -24   23.62    1.48
   6   0 -23   -0.16    0.48
   6   0 -23    0.12    0.59
   6   0 -22   24.06    1.77
   6   0 -21   -0.17    0.81
   6   0 -20  112.31    5.68
   6   0 -19    0.86    0.90
   6   0 -18   65.11    3.67
   6   0 -18   56.86    6.16
   6   0 -17    0.76    0.82
   6   0 -17   -1.08    1.52
   6   0 -16  134.55    6.63
   6   0 -16  138.44   10.11
   6   0 -15    0.08    0.66
   6   0 -15    0.09    0.67
   6   0 -15    2.01    1.70
   6   0 -14   47.24    5.09
   6   0 -14   54.55    3.02
   6   0 -14   50.90    2.98
   6   0 -13   -0.07    0.59
   6   0 -13   -0.29    0.58
   6   0 -13    0.43    1.26
   6   0 -12  891.43   40.92
   6   0 -12  834.56   37.52
   6   0 -12  921.59   37.58
   6   0 -11    0.35    1.30
   6   0 -11    0.06    0.48
   6   0 -10  102.61    6.93
   6   0  -9    0.28    1.13
   6   0  -8   19.69    2.56
   6   0  -7   -0.49    1.11
   6   0  -6   71.60    5.15
   6   0  -5    0.24    1.06
   6   0  -4 3798.51  162.02
   6   0  -3    0.23    1.25
  -6   0   3    0.53    0.31
   6   0  -2 3106.67  132.89
   6   0  -1   -0.47    1.11
   6   0   0  728.12   33.18
   6   0   1    0.26    1.31
  -6   0  -2  683.61   32.11
   6   0   2  685.17   31.68
  -6   0  -3    1.71    1.78
  -6   0  -4  692.98   32.96
  -6   0  -5    0.77    1.72
  -6   0  -6  134.41    9.09
  -6   0  -7   -0.44    1.97
  -6   0  -8    4.02    1.69
  -6   0  -8    3.40    2.04
  -6   0  -9    0.47    0.49
  -6   0  -9   -0.36    1.49
  -6   0  -9    0.53    1.71
  -6   0 -10  109.22    5.26
  -6   0 -10  110.77    7.87
  -6   0 -10  107.38    8.96
  -6   0 -11   -0.43    1.41
  -6   0 -11   -0.07    0.55
  -6   0 -11   -0.18    0.69
  -6   0 -11    0.64    1.88
  -6   0 -12  132.54    5.99
  -6   0 -12  122.98    8.91
  -6   0 -12  111.00    6.05
  -6   0 -13   -0.16    0.66
  -6   0 -13    0.72    0.88
  -6   0 -13    1.54    1.59
  -6   0 -14  143.91    6.54
  -6   0 -14  121.88    6.60
  -6   0 -14  120.75    9.64
  -6   0 -15   -0.18    0.77
  -6   0 -15   -0.11    0.93
  -6   0 -16   28.28    2.15
  -6   0 -16   31.05    2.37
  -6   0 -17    0.23    0.99
  -6   0 -17   -0.19    0.87
  -6   0 -18   11.65    1.44
  -6   0 -18   11.99    1.53
  -6   0 -19    0.09    0.79
  -6   0 -19    0.71    0.86
  -6   0 -20   10.62    1.32
  -6   0 -21   -0.23    0.69
   6   0  21    0.49    0.67
  -6   0 -22   71.01    3.64
   6   0  22   71.52    3.65
  -6   0 -23    0.22    0.45
   6   1 -24   -0.07    0.33
   6   1 -23   34.81    1.98
   6   1 -23   31.54    1.87
   6   1 -22   97.95    4.59
   6   1 -22   85.16    4.40
   6   1 -21   16.66    1.52
   6   1 -20   63.29    3.59
   6   1 -19   20.15    1.75
   6   1 -18  108.81    9.32
   6   1 -18  136.95    6.60
   6   1 -17  167.69    7.97
   6   1 -17  150.32   11.10
   6   1 -16    5.76    2.24
   6   1 -16   12.84    1.36
   6   1 -15  229.93   14.56
   6   1 -15  247.46   11.24
   6   1 -14  315.20   17.64
   6   1 -14  316.28   14.07
   6   1 -14  312.81   14.10
   6   1 -13  138.96    9.41
   6   1 -13  134.91    6.55
   6   1 -13  138.43    6.52
   6   1 -12  414.40   21.05
   6   1 -12  408.65   17.75
   6   1 -12  400.57   17.77
   6   1 -11  138.21    8.80
   6   1 -11  134.64    6.33
   6   1 -10  350.44   15.35
   6   1 -10  355.46   17.99
   6   1  -9  384.05   18.98
   6   1  -8   -0.27    1.24
   6   1  -7   42.19    3.71
   6   1  -6 1041.48   46.51
   6   1  -5    0.75    1.14
   6   1  -4  630.60   28.95
   6   1  -3   36.05    3.32
   6   1  -2   28.44    2.93
   6   1  -1 1530.54   66.80
   6   1   0  111.07    6.96
  -6   1  -1   96.11    6.86
   6   1   1   95.15    6.44
  -6   1  -2  186.02   11.37
   6   1   2  205.09   11.19
  -6   1  -3  818.28   38.75
   6   1   3  844.82   38.41
  -6   1  -4   11.85    2.53
  -6   1  -5  333.08   17.91
  -6   1  -6    4.23    1.73
  -6   1  -7 1808.59   80.89
  -6   1  -8  668.80   33.20
  -6   1  -9   31.60    1.85
  -6   1  -9   26.38    4.40
  -6   1 -10   83.32    4.14
  -6   1 -10   87.70    8.04
  -6   1 -11  101.26    4.93
  -6   1 -11   98.14    5.18
  -6   1 -12   22.21    1.59
  -6   1 -12   17.72    1.69
  -6   1 -13  285.04   13.35
  -6   1 -13  295.37   13.05
  -6   1 -14   25.01    1.83
  -6   1 -14   21.80    2.00
  -6   1 -15  147.43    7.23
  -6   1 -15  155.69    7.58
  -6   1 -16  468.80   20.57
  -6   1 -16  465.11   20.87
  -6   1 -17   10.39    1.23
  -6   1 -17    8.11    1.42
  -6   1 -18   87.34    4.67
  -6   1 -18   94.78    4.97
  -6   1 -19   54.58    3.30
  -6   1 -20   13.20    1.38
  -6   1 -21   -0.42    0.67
  -6   1 -22   -0.11    0.56
  -6   1 -23    0.29    0.37
   6   2 -22   12.14    0.91
   6   2 -21   52.55    2.76
   6   2 -21   54.19    2.87
   6   2 -20    1.03    0.55
   6   2 -20    0.56    0.62
   6   2 -19   13.38    1.30
   6   2 -18   41.03    2.56
   6   2 -17   11.12    1.24
   6   2 -16  336.32   19.13
   6   2 -16  352.56   15.60
   6   2 -15  207.32    9.47
   6   2 -15  192.48   12.62
   6   2 -14   25.92    3.73
   6   2 -14   26.35    1.84
   6   2 -13  172.14    7.92
   6   2 -13  162.15   10.86
   6   2 -12  168.81    8.08
   6   2 -12  179.77   11.03
   6   2 -12  185.09    8.17
   6   2 -11   36.54    4.05
   6   2 -11   40.71    2.29
   6   2 -11   40.12    2.29
   6   2 -10   40.87    4.15
   6   2 -10   46.73    2.50
   6   2  -9  225.89   12.35
   6   2  -8  193.54   10.70
   6   2  -7  296.15   14.83
   6   2  -6    5.37    1.29
   6   2  -5    7.15    1.34
   6   2  -4   47.64    3.81
   6   2  -3  547.06   25.29
   6   2  -2  958.99   42.58
   6   2  -1    1.57    0.89
  -6   2   1    1.94    1.42
  -6   2   0  539.44   25.26
   6   2   0  512.72   24.37
   6   2   1  247.25   13.14
  -6   2  -1  264.75   13.82
  -6   2  -2   29.96    3.50
   6   2   2   39.39    3.57
  -6   2  -3   83.86    6.02
   6   2   3   64.51    5.38
  -6   2  -4 1586.77   68.60
   6   2   4 1506.94   68.48
  -6   2  -5  149.49    9.46
   6   2   5  141.38    9.35
  -6   2  -6   48.74    4.90
  -6   2  -7   27.53    3.76
  -6   2  -8  102.76    8.12
  -6   2  -9   28.59    1.77
  -6   2  -9   35.51    4.56
  -6   2 -10    2.75    0.62
  -6   2 -10    2.41    0.71
  -6   2 -11  225.64    9.96
  -6   2 -11  212.72   10.15
  -6   2 -12  247.24   11.10
  -6   2 -12  244.84   11.34
  -6   2 -13  175.92    8.15
  -6   2 -13  174.19    8.39
  -6   2 -14  165.67    7.80
  -6   2 -14  166.69    8.06
  -6   2 -15  240.00   11.17
  -6   2 -16   15.77    1.54
  -6   2 -17   35.88    2.42
  -6   2 -18   18.12    1.57
  -6   2 -19   28.58    1.94
  -6   2 -20   15.02    1.24
  -6   2 -21    4.30    0.61
  -7  -6  11   12.06    0.98
  -7  -6  10    4.36    0.69
  -7  -6   9   36.21    2.10
  -7  -6   8    0.17    0.53
  -7  -6   7    0.24    0.52
  -7  -6   6    7.33    0.89
   7  -6  -5   13.49    1.09
  -7  -6   5   10.93    1.04
  -7  -6   4    4.06    0.70
   7  -6  -4    3.50    0.71
  -7  -6   3    0.22    0.28
   7  -6  -3    0.39    0.51
   7  -6  -2    3.96    0.69
   7  -6  -1    2.67    0.60
   7  -6   0   13.04    1.07
   7  -6   1    3.28    0.62
   7  -6   2   -0.10    0.44
   7  -6   2   -0.12    0.32
   7  -6   3   10.15    0.84
   7  -6   3    6.30    0.86
   7  -6   4    0.08    0.38
   7  -6   4    0.07    0.54
   7  -6   5   60.11    1.93
   7  -6   5   -0.04    0.19
   7  -6   6   -0.06    0.13
   7  -6   6    1.57    0.60
   7  -6   7    8.54    0.91
   7  -6   8    4.85    0.71
   7  -6   9    4.25    0.62
  -7  -5  16    0.47    0.44
  -7  -5  15    3.73    0.71
  -7  -5  14   59.72    3.41
  -7  -5  14   68.16    3.48
  -7  -5  13   -0.48    0.76
  -7  -5  13    0.08    0.73
  -7  -5  12   20.82    1.73
  -7  -5  12   24.17    1.82
  -7  -5  11   13.55    1.40
  -7  -5  11   15.01    1.50
  -7  -5  10    7.60    1.11
  -7  -5   9   54.78    3.20
  -7  -5   8    1.92    0.91
  -7  -5   8    2.42    0.88
  -7  -5   7    9.94    1.26
   7  -5  -7    8.19    1.17
  -7  -5   7    7.46    1.12
  -7  -5   6   31.60    2.26
   7  -5  -6   33.80    2.21
  -7  -5   6   29.77    2.14
   7  -5  -5   16.52    1.49
  -7  -5   5   13.70    1.35
  -7  -5   5   15.42    1.53
   7  -5  -4  171.32    8.03
  -7  -5   4  160.82    7.86
  -7  -5   4  176.03    8.11
   7  -5  -3   83.55    4.36
  -7  -5   3   80.36    4.35
   7  -5  -2  104.29    5.47
   7  -5  -2  108.94    5.52
  -7  -5   2  115.77    5.55
  -7  -5   1    3.97    0.84
   7  -5  -1    5.28    0.95
   7  -5   0   17.50    1.64
  -7  -5   0   18.39    1.44
   7  -5   1   76.48    4.27
   7  -5   1   74.84    4.21
   7  -5   2    0.55    0.85
   7  -5   2    0.43    0.77
   7  -5   3   11.66    1.48
   7  -5   3   15.32    1.57
   7  -5   4   35.56    2.50
   7  -5   4   33.86    2.52
   7  -5   5   15.52    1.59
   7  -5   6    6.23    1.24
   7  -5   6    6.67    0.82
   7  -5   6    7.14    1.17
   7  -5   7   81.59    4.29
   7  -5   7   92.20    4.80
   7  -5   7   96.29    4.83
   7  -5   8    0.90    0.92
   7  -5   8    0.06    0.29
   7  -5   8    1.93    0.85
   7  -5   9    0.17    0.30
   7  -5   9   10.19    1.17
   7  -5  10    6.94    1.06
   7  -5  10    4.50    0.97
   7  -5  11   47.77    2.87
   7  -5  12   36.25    2.31
   7  -5  13    2.17    0.68
   7  -5  14    2.03    0.58
  -7  -4  19    0.41    0.46
  -7  -4  18    1.97    0.51
  -7  -4  18    0.37    0.51
  -7  -4  18    0.87    0.68
  -7  -4  17   13.34    1.43
  -7  -4  17   14.87    1.41
  -7  -4  17   12.90    1.20
  -7  -4  16   23.55    1.99
  -7  -4  16   22.59    1.84
  -7  -4  16   21.01    1.66
  -7  -4  15   24.33    1.96
  -7  -4  15   22.07    1.79
  -7  -4  15   22.66    2.07
  -7  -4  14  106.32    5.35
  -7  -4  14  102.60    5.65
  -7  -4  14  100.27    5.38
  -7  -4  13    0.60    0.87
  -7  -4  13    0.55    1.00
  -7  -4  12    2.50    0.98
  -7  -4  12    0.69    1.00
  -7  -4  11  101.17    5.95
  -7  -4  11  115.28    5.88
  -7  -4  11  121.32    5.92
  -7  -4  10    4.05    1.05
   7  -4 -10    3.88    0.93
  -7  -4  10    2.93    1.02
  -7  -4  10    5.98    1.14
  -7  -4   9   23.66    2.03
  -7  -4   9   25.54    2.04
  -7  -4   9   22.15    2.07
   7  -4  -9   24.67    1.96
  -7  -4   8    8.99    1.24
   7  -4  -8    9.70    1.25
  -7  -4   8    8.02    2.68
  -7  -4   7    5.57    1.10
  -7  -4   7    6.03    1.09
   7  -4  -7    7.24    1.12
  -7  -4   7    6.49    2.44
   7  -4  -6   20.83    1.57
   7  -4  -6   22.44    1.81
  -7  -4   6   23.56    1.85
  -7  -4   6   23.33    4.15
  -7  -4   6   22.35    1.83
  -7  -4   5    8.79    1.21
   7  -4  -5    8.77    1.01
  -7  -4   5   11.05    1.25
  -7  -4   4    0.09    0.76
   7  -4  -4    0.50    0.60
   7  -4  -4    0.84    0.64
  -7  -4   4    0.42    0.64
  -7  -4   3    2.30    0.81
   7  -4  -3    2.40    0.69
  -7  -4   3    2.73    0.72
   7  -4  -3    1.65    0.75
   7  -4  -2  378.69   17.12
   7  -4  -2  372.78   16.86
  -7  -4   2  405.60   17.01
   7  -4  -2  375.74   17.12
  -7  -4   2  383.82   16.85
   7  -4  -1   34.26    5.12
   7  -4  -1   37.21    2.26
   7  -4  -1   32.76    2.39
  -7  -4   1   36.69    2.27
   7  -4  -1   36.57    2.46
   7  -4   0  213.06   14.25
   7  -4   0  202.33    9.82
   7  -4   0  219.59    9.90
   7  -4   0  198.12    9.54
  -7  -4   0  216.04    9.56
   7  -4   1  218.88   14.91
   7  -4   1  244.03   10.74
   7  -4   1  228.18   10.51
   7  -4   1  224.17   10.65
  -7  -4  -1  227.31   10.26
   7  -4   1  220.66   10.39
   7  -4   2    2.23    0.95
   7  -4   2    1.95    1.83
   7  -4   2    2.57    0.94
   7  -4   2    1.59    0.71
   7  -4   2    4.21    0.91
   7  -4   3    5.98    2.65
   7  -4   3    4.26    0.89
   7  -4   3    5.50    0.99
   7  -4   3    5.36    1.15
   7  -4   4   36.83    5.36
   7  -4   4   37.55    2.47
   7  -4   4   33.81    2.37
   7  -4   4   37.25    2.60
   7  -4   5    0.88    0.88
   7  -4   5    1.41    1.61
   7  -4   5    0.47    0.74
   7  -4   5    0.49    0.81
   7  -4   5   -0.23    0.94
   7  -4   6  276.72   12.91
   7  -4   6  282.70   12.98
   7  -4   6  299.98   13.12
   7  -4   7   23.53    1.95
   7  -4   7   23.92    1.89
   7  -4   7   21.82    1.93
   7  -4   8    5.62    1.13
   7  -4   8    4.48    2.62
   7  -4   8    3.78    0.97
   7  -4   8    4.59    1.03
   7  -4   8    4.67    1.16
   7  -4   9  178.08    8.88
   7  -4   9  189.65    9.08
   7  -4   9  198.05    9.03
   7  -4   9  183.14    8.96
   7  -4  10   91.51    4.77
   7  -4  10   91.18    4.89
   7  -4  10   81.82    4.63
   7  -4  10   85.19    4.70
   7  -4  11  129.21    6.78
   7  -4  11  146.65    6.90
   7  -4  11  138.57    6.97
   7  -4  11  139.66    6.86
   7  -4  12   18.54    1.68
   7  -4  12   23.39    1.79
   7  -4  12   18.92    1.66
   7  -4  12   19.31    1.80
   7  -4  13    0.41    0.63
   7  -4  13    0.27    0.69
   7  -4  13    1.09    0.68
   7  -4  13    0.88    0.79
   7  -4  14   83.03    4.43
   7  -4  14   91.15    4.42
   7  -4  14   84.70    4.53
   7  -4  15   11.94    1.15
   7  -4  15   11.73    1.06
   7  -4  15   10.29    1.17
   7  -4  16   -0.31    0.50
   7  -4  16    0.09    0.27
   7  -4  16    0.57    0.56
   7  -4  17   11.72    0.96
   7  -4  17   10.37    0.88
  -7  -3  22   11.44    1.01
  -7  -3  21   26.93    1.93
  -7  -3  20    3.59    0.69
  -7  -3  20    2.39    1.00
  -7  -3  19    6.20    1.40
  -7  -3  19    5.29    0.88
  -7  -3  18    0.09    0.73
  -7  -3  18    0.91    1.18
  -7  -3  17    6.46    0.95
  -7  -3  17    4.48    1.06
  -7  -3  16   28.33    2.18
  -7  -3  16   25.46    1.93
  -7  -3  15   46.42    3.03
  -7  -3  15   51.02    3.70
  -7  -3  15   42.89    2.78
  -7  -3  14    9.75    1.25
  -7  -3  14    7.12    2.79
  -7  -3  14    7.08    1.61
  -7  -3  14    8.17    1.37
  -7  -3  13  140.52   12.03
  -7  -3  13  161.43    8.16
  -7  -3  13  144.78    7.28
  -7  -3  12    2.61    0.91
  -7  -3  12    0.73    1.80
  -7  -3  12    2.20    1.31
  -7  -3  11    1.34    0.81
  -7  -3  11    1.36    1.80
  -7  -3  11    0.80    1.11
   7  -3 -11   -0.16    0.65
  -7  -3  10   60.65    6.66
  -7  -3  10   60.84    3.92
   7  -3 -10   59.37    3.32
  -7  -3   9  238.35   15.29
  -7  -3   9  257.78   11.77
   7  -3  -9  237.13   11.04
   7  -3  -8   13.88    1.27
  -7  -3   8   16.40    3.40
  -7  -3   8   12.63    1.60
   7  -3  -7   28.78    1.87
  -7  -3   7   29.27    2.31
   7  -3  -7   27.59    1.89
  -7  -3   7   27.21    4.08
  -7  -3   6  124.82    9.10
   7  -3  -6  121.67    5.81
  -7  -3   6  119.45    6.25
  -7  -3   5   74.49    6.48
   7  -3  -5   76.85    3.82
   7  -3  -5   70.28    3.82
   7  -3  -4    0.67    0.53
  -7  -3   4   -0.44    1.35
   7  -3  -3    3.14    0.70
   7  -3  -3    1.81    0.62
   7  -3  -3    0.46    1.36
  -7  -3   3    2.96    1.68
   7  -3  -3    2.30    0.63
   7  -3  -2   42.09    4.68
   7  -3  -2   41.22    2.34
   7  -3  -2   40.29    2.36
   7  -3  -2   39.10    2.37
   7  -3  -2   34.64    2.29
   7  -3  -1   -0.92    1.61
   7  -3  -1    0.28    0.54
   7  -3  -1    0.42    0.56
   7  -3  -1    1.31    0.61
   7  -3   0   92.95    7.53
   7  -3   0   94.49    4.80
   7  -3   0   99.28    4.78
   7  -3   0   92.63    4.76
   7  -3   1  210.75   13.03
   7  -3   1  208.10    9.50
   7  -3   1  212.49    9.57
   7  -3   1  201.29    9.50
   7  -3   2   61.06    5.97
   7  -3   2   52.61    4.69
   7  -3   2   55.87    3.16
   7  -3   2   56.42    3.12
   7  -3   3  314.06   17.14
   7  -3   3  337.20   14.84
   7  -3   3  333.16   14.88
   7  -3   3  332.66   14.82
   7  -3   4   74.70    6.01
   7  -3   4   74.11    4.05
   7  -3   4   85.04    4.20
   7  -3   4   73.66    4.03
   7  -3   5  429.99   23.07
   7  -3   5  475.04   20.40
   7  -3   5  476.04   20.41
   7  -3   5  447.57   20.30
   7  -3   6   86.46    6.89
   7  -3   6   87.45    4.57
   7  -3   6   85.81    4.57
   7  -3   6   85.21    4.49
   7  -3   7   16.37    2.98
   7  -3   7   12.11    1.38
   7  -3   7   13.66    1.42
   7  -3   7   16.49    1.47
   7  -3   8   26.60    3.95
   7  -3   8   29.51    2.20
   7  -3   8   31.15    2.21
   7  -3   8   30.78    2.13
   7  -3   9   47.37    3.05
   7  -3   9   49.14    5.48
   7  -3   9   51.60    3.05
   7  -3   9   45.57    2.91
   7  -3  10    5.82    1.03
   7  -3  10    9.52    2.68
   7  -3  10    7.42    1.22
   7  -3  10    5.35    1.05
   7  -3  11   64.04    6.82
   7  -3  11   66.18    4.05
   7  -3  11   72.30    4.00
   7  -3  11   71.94    3.93
   7  -3  12   14.89    3.25
   7  -3  12   18.43    1.80
   7  -3  12   21.95    1.72
   7  -3  12   18.03    1.72
   7  -3  13   82.81    4.64
   7  -3  13   80.96    4.49
   7  -3  13   83.60    4.39
   7  -3  14    3.68    1.07
   7  -3  14    2.29    0.88
   7  -3  15   11.87    1.46
   7  -3  15   12.50    1.32
   7  -3  16   59.56    3.61
   7  -3  16   64.54    3.45
   7  -3  17   14.51    1.46
   7  -3  18    4.58    0.89
   7  -3  19    0.69    0.48
   7  -3  19    2.02    0.63
   7  -3  20    2.38    0.53
   7  -2 -22    0.37    0.39
   7  -2 -21    0.34    0.46
  -7  -2  20   25.90    1.75
   7  -2 -20   26.66    1.76
   7  -2 -19   11.57    1.16
  -7  -2  19   10.45    1.15
  -7  -2  18    5.53    0.98
   7  -2 -18    5.70    0.94
   7  -2 -17    8.68    1.11
  -7  -2  17    8.25    1.18
  -7  -2  16   47.21    2.76
  -7  -2  16   47.48    6.56
   7  -2 -16   44.19    5.16
   7  -2 -16   50.50    2.90
  -7  -2  15   31.22    5.32
   7  -2 -15   33.77    2.27
  -7  -2  15   40.78    2.35
  -7  -2  14  133.51   11.12
   7  -2 -14  112.63    8.80
   7  -2 -14  127.25    6.12
  -7  -2  13   77.63    7.85
   7  -2 -13   74.75    3.80
   7  -2 -13   67.59    6.17
   7  -2 -13   69.35    3.76
   7  -2 -12    6.98    0.93
   7  -2 -12    8.03    0.93
   7  -2 -11   37.11    3.99
  -7  -2  11   31.27    4.61
   7  -2 -11   32.28    1.95
   7  -2 -11   31.67    1.96
   7  -2 -11   29.12    1.94
   7  -2 -10   43.20    4.23
  -7  -2  10   49.87    5.30
   7  -2 -10   42.33    2.32
   7  -2 -10   37.87    2.30
   7  -2  -9   18.37    1.27
  -7  -2   9   19.02    3.25
   7  -2  -9   17.04    2.55
   7  -2  -9   15.95    1.25
  -7  -2   8  174.30   10.55
   7  -2  -8  161.86    7.46
   7  -2  -8  160.19    7.40
   7  -2  -8  169.72    9.63
  -7  -2   7  186.02   10.80
   7  -2  -7  170.39    7.89
   7  -2  -7  171.24    7.84
   7  -2  -7  196.12   10.14
  -7  -2   6  534.43   27.07
   7  -2  -6  596.19   26.64
  -7  -2   5  241.48   12.66
   7  -2  -5  219.98   12.22
   7  -2  -4  469.02   21.88
  -7  -2   4  441.61   21.81
   7  -2  -4  445.82   21.67
   7  -2  -3 1078.05   47.25
  -7  -2   3 1034.94   46.98
   7  -2  -3 1048.13   47.01
   7  -2  -2  102.56    6.71
   7  -2  -2   98.35    6.44
  -7  -2   2   92.21    6.22
   7  -2  -1  245.26   12.98
   7  -2  -1  230.21   12.45
  -7  -2   1  232.67   13.52
   7  -2   0  583.01   27.97
  -7  -2   0  621.28   29.21
   7  -2   1 1495.41   68.05
   7  -2   1 1559.34   66.91
  -7  -2  -1 1594.17   69.24
   7  -2   2   24.58    2.53
  -7  -2  -2   25.80    3.57
   7  -2   2   25.70    3.09
   7  -2   3   13.40    1.92
  -7  -2  -3   13.75    2.68
   7  -2   3   12.48    2.47
   7  -2   4   82.21    5.57
  -7  -2  -4   83.37    6.58
   7  -2   4   75.52    6.28
  -7  -2  -5   34.33    4.18
   7  -2   5   29.25    3.27
   7  -2   5   34.20    2.03
   7  -2   5   31.22    4.00
   7  -2   6   39.54    3.96
   7  -2   6   38.83    2.34
  -7  -2  -6   40.20    4.64
   7  -2   6   33.42    4.26
   7  -2   6   42.50    2.37
  -7  -2  -7  289.11   16.21
   7  -2   7  264.14   12.16
   7  -2   7  278.19   12.19
  -7  -2  -8  422.02   21.96
   7  -2   8  382.44   17.24
   7  -2   8  398.27   17.26
  -7  -2  -9   25.75    4.26
  -7  -2  -9   27.95    1.91
   7  -2   9   26.11    1.87
   7  -2   9   28.64    1.91
  -7  -2 -10  230.76   10.83
   7  -2  10  228.93   10.77
   7  -2  10  249.11   10.82
   7  -2  11   58.81    3.29
  -7  -2 -11   55.66    3.29
   7  -2  12   43.46    2.72
  -7  -2 -12   44.96    2.83
  -7  -2 -13  138.74    7.06
   7  -2  13  148.59    7.05
  -7  -2 -14   20.46    1.81
   7  -2  14   19.70    1.70
  -7  -2 -15    0.10    0.86
  -7  -2 -16  164.77    7.79
   7  -2  16  155.27    7.98
   7  -2  17    6.66    1.25
  -7  -2 -17    7.11    1.06
  -7  -2 -18    0.55    0.72
   7  -2  18   -0.10    0.85
  -7  -2 -19   -0.33    0.57
   7  -2  19    1.25    0.80
  -7  -2 -20   65.65    3.24
   7  -2  20   62.25    3.46
   7  -2  21    5.20    0.77
  -7  -2 -21    5.63    0.57
   7  -1 -24   28.27    1.60
  -7  -1  24   41.44    2.37
   7  -1 -23    1.85    0.51
  -7  -1  23    2.37    1.09
   7  -1 -22   33.17    2.08
   7  -1 -21   30.87    2.09
   7  -1 -20   12.53    1.38
   7  -1 -19   29.81    2.16
   7  -1 -18  403.86   17.99
   7  -1 -17  219.05   14.69
   7  -1 -17  244.94   11.15
   7  -1 -16   49.83    5.75
   7  -1 -16   56.12    3.30
   7  -1 -15   57.46    5.93
   7  -1 -15   58.13    3.41
   7  -1 -15   61.41    3.42
   7  -1 -14   31.65    2.17
   7  -1 -14   33.80    2.17
   7  -1 -13  118.53    8.87
   7  -1 -13  128.01    6.14
   7  -1 -13  127.52    6.17
   7  -1 -12  103.30    7.68
   7  -1 -12  103.12    5.06
   7  -1 -12  102.48    5.08
   7  -1 -11    3.34    0.67
   7  -1 -11    0.38    1.34
   7  -1 -10  176.20    8.06
   7  -1 -10  176.38   10.58
   7  -1  -9  337.40   17.32
   7  -1  -8  304.02   15.72
   7  -1  -7   21.76    2.76
  -7  -1   6  898.39   39.82
   7  -1  -6  888.39   40.64
  -7  -1   5  226.23   11.58
   7  -1  -5  243.09   12.70
  -7  -1   4  959.08   41.66
   7  -1  -4  939.17   42.96
   7  -1  -3  234.56   11.45
   7  -1  -3  239.36   12.68
  -7  -1   3  238.62   11.40
   7  -1  -2    9.17    1.41
   7  -1  -2    8.12    1.97
  -7  -1   2    7.29    1.14
   7  -1  -1  363.41   18.24
   7  -1   0   26.49    3.18
   7  -1   1   80.91    4.11
  -7  -1  -1   92.50    6.96
   7  -1   1   76.31    6.00
   7  -1   2  167.29    8.18
  -7  -1  -2  160.79   10.61
   7  -1   2  179.98   10.41
  -7  -1  -3   26.49    3.91
   7  -1   3   24.17    3.39
  -7  -1  -4  542.12   27.40
  -7  -1  -5  559.95   28.16
  -7  -1  -6   59.40    5.90
  -7  -1  -7   11.59    2.87
  -7  -1  -8   66.87    3.38
  -7  -1  -8   64.58    6.71
  -7  -1  -9  182.70    8.38
  -7  -1  -9  202.13   13.25
  -7  -1 -10   26.66    2.07
  -7  -1 -10   31.67    1.93
  -7  -1 -10   34.97    4.98
  -7  -1 -11    2.94    0.70
  -7  -1 -11    3.08    0.91
  -7  -1 -11    2.88    2.03
  -7  -1 -12  108.39    5.29
  -7  -1 -12  104.75    5.57
  -7  -1 -13   62.63    3.46
  -7  -1 -13   62.24    3.75
  -7  -1 -14  147.42    7.24
  -7  -1 -14  157.32    7.63
  -7  -1 -15  202.22    9.34
  -7  -1 -15  197.09    9.64
  -7  -1 -16    8.21    1.15
  -7  -1 -16    9.50    1.48
  -7  -1 -17   67.64    4.01
  -7  -1 -18   69.46    3.99
   7  -1  19    8.45    1.24
  -7  -1 -19    8.24    1.20
   7  -1  20   23.32    1.82
  -7  -1 -20   25.13    1.84
  -7  -1 -21   18.41    1.41
   7  -1  21   16.20    1.38
   7  -1  22   23.25    1.50
  -7  -1 -22   24.84    1.50
   7   0 -24    0.52    0.40
  -7   0  24    0.95    0.76
   7   0 -23    2.47    0.58
  -7   0  23    2.22    1.08
   7   0 -23    2.59    0.71
   7   0 -22   -0.49    0.67
   7   0 -21   65.55    3.61
   7   0 -20    0.09    0.85
   7   0 -19  515.63   22.66
   7   0 -18   -0.48    0.84
   7   0 -18    0.55    1.36
   7   0 -17   23.23    3.87
   7   0 -17   24.91    1.92
   7   0 -16   -1.08    1.60
   7   0 -16   -0.28    0.75
   7   0 -15    6.43    1.05
   7   0 -15    5.26    0.97
   7   0 -14    1.14    0.71
   7   0 -14    0.72    0.71
   7   0 -14    0.48    1.28
   7   0 -13   93.52    7.33
   7   0 -13   93.21    4.69
   7   0 -13   91.85    4.66
   7   0 -12   -0.55    0.58
   7   0 -12   -0.41    1.20
   7   0 -12   -0.28    0.56
   7   0 -11  650.52   28.18
   7   0 -11  677.90   31.35
   7   0 -10    1.34    1.44
   7   0 -10    0.72    0.50
   7   0  -9   18.47    2.55
   7   0  -8   -0.88    1.26
   7   0  -7  409.21   20.27
   7   0  -6    0.59    1.26
   7   0  -5    0.56    1.18
  -7   0   4    0.22    0.33
   7   0  -4   -0.82    1.37
   7   0  -3   66.82    5.07
   7   0  -2   -0.27    1.23
   7   0  -1  596.85   27.89
   7   0   0    3.13    1.67
  -7   0  -1 1641.99   72.21
   7   0   1 1611.51   71.43
   7   0   2    0.32    1.45
  -7   0  -2    2.71    1.81
  -7   0  -3   45.74    4.86
   7   0   3   56.62    4.96
  -7   0  -4    0.87    1.95
  -7   0  -5  181.14   11.55
  -7   0  -6    0.47    1.69
  -7   0  -7   54.37    5.69
  -7   0  -8    1.72    0.62
  -7   0  -8    0.54    1.68
  -7   0  -9  964.33   40.71
  -7   0  -9  856.30   45.33
  -7   0 -10    0.78    0.59
  -7   0 -10    0.64    1.99
  -7   0 -10    0.40    0.71
  -7   0 -11    4.55    0.84
  -7   0 -11    2.30    0.85
  -7   0 -11    2.75    2.14
  -7   0 -12    0.24    0.69
  -7   0 -12    0.93    0.88
  -7   0 -12   -0.75    2.12
  -7   0 -13   96.27    4.65
  -7   0 -13   77.83    4.66
  -7   0 -14   -0.09    0.77
  -7   0 -14    0.34    0.87
  -7   0 -15   20.97    1.80
  -7   0 -15   19.23    1.91
  -7   0 -16   -0.29    0.84
  -7   0 -16   -0.71    1.13
  -7   0 -17   20.93    1.78
  -7   0 -17   15.65    1.78
  -7   0 -18    0.54    1.02
  -7   0 -19  119.31    6.06
   7   0  20   -0.43    0.67
  -7   0 -20    0.34    0.82
   7   0  21    5.79    0.90
  -7   0 -21    7.08    0.97
  -7   0 -22    0.05    0.56
   7   0  22   -0.20    0.40
  -7   0 -23    6.37    0.62
   7   1 -24   28.05    1.51
   7   1 -23    2.49    0.54
  -7   1  22   27.13    1.92
   7   1 -22   28.43    1.81
   7   1 -21   29.70    2.05
   7   1 -20   11.59    1.37
   7   1 -19   29.80    2.19
   7   1 -18  381.77   17.08
   7   1 -17  243.88   11.12
   7   1 -17  220.77   14.65
   7   1 -16   59.55    3.39
   7   1 -16   43.14    5.50
   7   1 -15   57.19    6.00
   7   1 -15   57.52    3.41
   7   1 -15   63.56    3.46
   7   1 -14   36.76    4.45
   7   1 -14   31.64    2.14
   7   1 -14   30.23    2.11
   7   1 -13  130.54    9.12
   7   1 -13  128.51    6.14
   7   1 -13  125.03    6.16
   7   1 -12  101.50    7.57
   7   1 -12   99.09    4.94
   7   1 -12  100.36    4.95
   7   1 -11    2.48    0.61
   7   1 -11    1.51    1.59
   7   1 -10  168.16    7.78
   7   1 -10  179.41   10.36
   7   1  -9  348.77   17.76
   7   1  -8  287.51   15.01
   7   1  -7   17.66    2.47
   7   1  -6  946.45   42.86
   7   1  -5  236.32   12.77
   7   1  -4  986.15   44.41
   7   1  -3  239.42   12.74
   7   1  -2    9.76    1.91
   7   1  -1  594.44   27.86
   7   1   0   24.93    3.09
  -7   1  -1   90.65    6.94
   7   1   1   79.24    6.08
  -7   1  -2  178.13   11.15
   7   1   2  173.43   10.52
  -7   1  -3   23.83    3.55
   7   1   3   26.21    3.53
  -7   1  -4  541.62   27.32
  -7   1  -5  530.60   26.97
  -7   1  -6   70.00    6.49
  -7   1  -7   15.31    3.30
  -7   1  -8   69.74    3.50
  -7   1  -8   66.51    6.80
  -7   1  -9  184.17    8.39
  -7   1  -9  186.88   12.95
  -7   1 -10   29.94    1.88
  -7   1 -10   27.75    2.06
  -7   1 -10   33.13    4.88
  -7   1 -11    3.72    0.74
  -7   1 -11    1.70    0.81
  -7   1 -12  110.68    5.39
  -7   1 -12  105.82    5.66
  -7   1 -13   62.55    3.38
  -7   1 -13   55.92    3.60
  -7   1 -14  153.19    7.35
  -7   1 -14  154.14    7.68
  -7   1 -15  203.91    9.48
  -7   1 -15  202.24    9.81
  -7   1 -16   10.20    1.25
  -7   1 -16    8.79    1.45
  -7   1 -17   66.35    3.95
  -7   1 -18   64.65    3.80
  -7   1 -19    7.89    1.21
  -7   1 -20   25.52    1.88
  -7   1 -21   18.08    1.43
  -7   1 -22   26.20    1.60
   7   2 -22    0.18    0.34
   7   2 -21    0.53    0.48
   7   2 -20   28.11    1.85
   7   2 -19   10.87    1.16
   7   2 -18    6.07    0.99
   7   2 -17    7.92    1.10
   7   2 -16   50.77    2.92
   7   2 -16   42.61    5.09
   7   2 -15   33.90    2.19
   7   2 -15   27.79    4.16
   7   2 -14  124.39    6.12
   7   2 -14  142.11    9.50
   7   2 -13   70.01    6.29
   7   2 -13   77.19    3.90
   7   2 -13   70.90    3.82
   7   2 -12    6.09    0.89
   7   2 -12    8.04    0.95
   7   2 -12    7.58    2.07
   7   2 -11   30.40    3.81
   7   2 -11   31.85    1.95
   7   2 -11   30.31    1.92
   7   2 -10   42.10    4.15
   7   2 -10   38.16    2.23
   7   2  -9   18.70    1.33
   7   2  -9   18.43    2.63
   7   2  -8  178.56   10.25
   7   2  -7  187.98   10.49
   7   2  -6  574.18   26.79
   7   2  -5  231.85   12.51
   7   2  -4  466.93   22.41
   7   2  -3 1089.39   48.59
   7   2  -2   90.80    6.14
   7   2  -1  225.84   12.28
  -7   2   1  237.86   13.43
   7   2   0  600.70   28.28
  -7   2   0  610.23   29.32
   7   2   1 1519.88   68.35
  -7   2  -1 1602.28   69.44
  -7   2  -2   28.33    3.57
   7   2   2   20.01    2.77
   7   2   3   10.31    2.25
  -7   2  -3   10.86    2.42
  -7   2  -4   76.40    6.27
   7   2   4   70.91    6.03
   7   2   5   27.80    3.73
  -7   2  -5   35.79    4.15
  -7   2  -6   41.46    4.82
   7   2   6   44.34    4.82
  -7   2  -7  279.40   16.37
  -7   2  -8  384.89   21.32
  -7   2  -9   28.44    4.38
  -7   2  -9   28.09    1.94
  -7   2 -10  213.22    9.90
  -7   2 -11   59.79    3.46
  -7   2 -12   44.37    2.85
  -7   2 -13  132.85    6.66
  -7   2 -14   18.81    1.77
  -7   2 -15    0.63    0.82
  -7   2 -16  167.68    8.09
  -7   2 -17    6.80    1.10
  -7   2 -18    0.16    0.67
  -7   2 -19    0.69    0.64
  -7   2 -20   65.86    3.33
  -7   2 -21    4.84    0.56
  -8  -6  10    2.48    0.52
  -8  -6   9   -0.29    0.46
  -8  -6   8    0.51    0.47
  -8  -6   7    9.70    0.91
  -8  -6   6    8.92    0.89
   8  -6  -5    8.40    0.86
  -8  -6   5    7.09    0.79
  -8  -6   4   -0.25    0.32
   8  -6  -4   46.06    1.57
   8  -6  -3    8.54    0.88
   8  -6  -2   11.66    1.02
   8  -6  -1    0.74    0.49
   8  -6   0   23.10    1.50
   8  -6   1    0.60    0.48
   8  -6   2   -0.22    0.34
   8  -6   2    0.24    0.45
   8  -6   3    3.67    0.59
   8  -6   3    4.50    0.69
   8  -6   4    7.43    0.72
   8  -6   4    8.93    0.91
   8  -6   5   13.19    0.91
   8  -6   5   14.67    1.15
   8  -6   6    0.09    0.14
   8  -6   6    7.70    0.78
   8  -6   7    8.53    0.84
   8  -6   8    7.05    0.75
  -8  -5  15    0.79    0.55
  -8  -5  15    0.54    0.59
  -8  -5  14    2.30    0.75
  -8  -5  14    2.16    0.72
  -8  -5  13   62.45    3.52
  -8  -5  13   71.02    3.63
  -8  -5  12    0.33    0.76
  -8  -5  12    0.16    0.69
  -8  -5  11   25.79    1.92
  -8  -5  11   29.24    2.05
  -8  -5  10   46.20    2.78
  -8  -5   9   10.36    1.29
  -8  -5   9   12.07    1.25
   8  -5  -9   12.32    1.28
  -8  -5   8   29.60    2.05
  -8  -5   8   29.19    2.15
  -8  -5   7    7.83    1.14
  -8  -5   7    6.64    1.01
  -8  -5   6   42.14    2.63
  -8  -5   6   46.84    2.83
  -8  -5   5   35.27    2.21
  -8  -5   5   34.95    2.37
  -8  -5   4    6.42    1.06
   8  -5  -4    6.90    1.06
  -8  -5   3    0.61    0.71
   8  -5  -3   -0.09    0.81
  -8  -5   2    5.23    0.96
   8  -5  -2    4.92    0.94
   8  -5  -2    3.97    0.87
   8  -5  -1   49.20    3.05
  -8  -5   1   51.75    2.91
   8  -5   0   25.09    2.00
   8  -5   1   47.11    2.95
   8  -5   1   44.03    2.49
   8  -5   2    4.82    0.75
   8  -5   2    6.06    1.08
   8  -5   3   31.79    2.33
   8  -5   3   28.52    1.85
   8  -5   3   29.97    2.26
   8  -5   4    0.27    0.52
   8  -5   4    0.11    0.81
   8  -5   5    2.47    0.63
   8  -5   5    2.27    0.98
   8  -5   6  104.30    5.40
   8  -5   6  109.32    5.45
   8  -5   6   98.36    4.96
   8  -5   7   37.68    2.58
   8  -5   7   38.02    2.24
   8  -5   7   40.76    2.67
   8  -5   8    0.06    0.43
   8  -5   9    0.06    0.31
   8  -5  10    0.15    0.31
   8  -5  10  190.59    3.98
   8  -5  11    0.17    0.21
   8  -5  11   14.66    1.24
   8  -5  12   -0.14    0.64
   8  -5  13   23.45    1.59
   8  -5  14    0.72    0.46
  -8  -4  19   43.45    2.31
  -8  -4  18   12.72    1.22
  -8  -4  18   17.18    1.16
  -8  -4  17   14.20    1.49
  -8  -4  17   13.73    1.32
  -8  -4  17   13.74    1.19
  -8  -4  16    0.97    0.66
  -8  -4  16   -0.80    0.97
  -8  -4  16    0.80    0.85
  -8  -4  15   25.97    2.03
  -8  -4  15   26.52    2.26
  -8  -4  15   24.07    1.90
  -8  -4  14    1.42    0.87
  -8  -4  14    1.10    1.03
  -8  -4  14    0.94    0.87
  -8  -4  13   27.77    2.17
  -8  -4  13   27.57    2.43
  -8  -4  12    5.75    1.17
  -8  -4  12    7.49    1.42
  -8  -4  11  147.05    7.32
   8  -4 -11  144.54    7.10
  -8  -4  11  145.87    7.58
  -8  -4  11  150.26    7.31
  -8  -4  10   28.80    2.43
   8  -4 -10   29.22    2.13
  -8  -4  10   23.47    4.38
  -8  -4  10   28.91    2.25
  -8  -4  10   30.79    2.33
  -8  -4   9   80.18    8.18
  -8  -4   9   91.35    4.94
   8  -4  -9   99.05    4.88
  -8  -4   9   84.67    5.09
  -8  -4   8   24.47    2.25
  -8  -4   8   24.43    4.45
   8  -4  -8   27.68    2.07
  -8  -4   8   32.55    2.26
   8  -4  -7   12.03    1.33
  -8  -4   7   12.43    1.41
  -8  -4   7   11.03    1.36
  -8  -4   7    9.59    1.39
   8  -4  -6  170.30    8.19
   8  -4  -6  182.27    8.43
  -8  -4   6  180.55    8.46
  -8  -4   6  173.64    8.44
   8  -4  -5  144.79    6.89
  -8  -4   5  144.21    6.91
   8  -4  -5  132.80    6.68
  -8  -4   5  143.26    6.91
   8  -4  -4   29.44    2.07
  -8  -4   4   36.06    2.26
  -8  -4   4   34.57    2.28
   8  -4  -4   29.65    2.20
   8  -4  -3  445.73   20.43
   8  -4  -3  441.35   20.18
  -8  -4   3  476.38   20.26
  -8  -4   3  483.50   20.37
  -8  -4   2  740.02   30.26
   8  -4  -2  663.97   30.11
   8  -4  -2  675.68   30.38
  -8  -4   2  710.22   30.08
   8  -4  -1  203.13    9.79
   8  -4  -1  206.17    9.83
   8  -4  -1  207.37   14.08
   8  -4  -1  202.60    9.55
  -8  -4   1  216.51    9.59
  -8  -4   0  112.32    5.49
   8  -4   0  107.84    9.37
   8  -4   0  111.64    5.58
   8  -4   0  115.21    5.88
   8  -4   0  112.14    5.81
   8  -4   1   66.54    7.05
   8  -4   1   68.08    3.87
   8  -4   1   65.22    3.58
   8  -4   1   62.47    3.63
  -8  -4  -1   66.06    3.42
   8  -4   1   60.78    3.76
   8  -4   2  297.36   18.02
   8  -4   2  278.91   12.93
   8  -4   2  283.82   12.88
   8  -4   2  297.71   13.21
   8  -4   2  276.80   13.07
   8  -4   3   18.79    1.67
   8  -4   3   20.87    1.67
   8  -4   3   17.20    1.81
   8  -4   4   39.57    5.59
   8  -4   4   39.54    2.63
   8  -4   4   42.38    2.72
   8  -4   4   40.88    2.84
   8  -4   4   44.01    2.87
   8  -4   5   41.51    5.84
   8  -4   5   45.40    2.99
   8  -4   5   49.97    3.14
   8  -4   5   49.60    3.19
   8  -4   5   48.43    2.97
   8  -4   6   16.14    3.72
   8  -4   6   21.33    1.86
   8  -4   6   17.80    1.65
   8  -4   6   18.12    1.78
   8  -4   7    2.79    0.99
   8  -4   7    2.24    1.98
   8  -4   7    1.83    0.92
   8  -4   7    1.51    0.79
   8  -4   7    1.19    0.90
   8  -4   8   72.20    8.03
   8  -4   8   78.16    4.35
   8  -4   8   81.99    4.55
   8  -4   8   81.44    4.46
   8  -4   8   77.48    4.43
   8  -4   9   45.98    2.83
   8  -4   9   38.86    2.65
   8  -4   9   40.03    2.82
   8  -4   9   37.75    2.68
   8  -4  10   61.83    3.59
   8  -4  10   68.37    3.74
   8  -4  10   61.52    3.75
   8  -4  10   58.10    3.58
   8  -4  11   25.34    2.02
   8  -4  11   27.73    2.10
   8  -4  11   26.30    2.05
   8  -4  11   33.06    2.32
   8  -4  12   89.24    4.87
   8  -4  12  103.48    5.00
   8  -4  12   94.12    5.05
   8  -4  13   32.91    2.17
   8  -4  13   32.66    2.19
   8  -4  13   32.30    2.28
   8  -4  14    2.70    0.73
   8  -4  14    2.64    0.70
   8  -4  14    2.91    0.82
   8  -4  15    8.07    1.00
   8  -4  15    8.17    0.88
   8  -4  15    9.42    0.98
   8  -4  16    2.88    0.51
   8  -4  16    2.45    0.59
   8  -4  16    3.16    0.61
   8  -4  17   10.64    0.87
  -8  -3  21   12.18    1.22
  -8  -3  20   -0.51    0.89
  -8  -3  20    0.06    0.48
  -8  -3  19   15.63    1.76
  -8  -3  19   13.24    1.27
  -8  -3  18   14.38    1.86
  -8  -3  18   15.63    1.42
  -8  -3  18   11.05    1.06
  -8  -3  17    3.41    0.81
  -8  -3  17    5.72    1.60
  -8  -3  17    3.93    0.98
  -8  -3  16   81.52    5.04
  -8  -3  16   81.21    4.39
  -8  -3  16   73.91    4.10
  -8  -3  15  151.71    7.88
  -8  -3  15  134.86    6.91
  -8  -3  15  146.26    7.22
  -8  -3  14   27.70    2.69
  -8  -3  14   22.78    1.95
  -8  -3  13   23.66    2.49
  -8  -3  13   28.36    2.13
  -8  -3  12  107.53    9.56
  -8  -3  12  105.52    6.26
  -8  -3  12  113.61    5.73
  -8  -3  11   14.76    3.49
  -8  -3  11   20.69    2.25
   8  -3 -11   19.28    1.58
   8  -3 -10   36.96    2.39
  -8  -3  10   32.49    4.87
  -8  -3  10   41.94    3.11
  -8  -3   9   23.71    4.09
   8  -3  -9   26.28    1.91
  -8  -3   9   32.00    2.55
  -8  -3   8   79.70    4.63
  -8  -3   8   81.46    7.22
   8  -3  -8   78.52    4.06
   8  -3  -8   74.24    4.03
  -8  -3   7   15.37    3.11
   8  -3  -7   13.77    1.31
   8  -3  -7   16.85    1.37
  -8  -3   7   17.40    1.76
   8  -3  -6   98.12    4.91
  -8  -3   6  103.68    5.46
   8  -3  -5    9.38    1.01
  -8  -3   5    8.49    2.36
  -8  -3   5   10.28    1.41
   8  -3  -5    8.65    1.07
   8  -3  -4   31.59    2.03
   8  -3  -4   29.95    2.07
  -8  -3   4   29.40    3.92
   8  -3  -3   11.20    2.50
   8  -3  -3    8.12    0.97
   8  -3  -3    9.36    1.10
   8  -3  -2  181.66    8.50
   8  -3  -2  184.43    8.51
   8  -3  -2  180.62    8.59
   8  -3  -1  252.74   14.64
   8  -3  -1  254.90   11.04
   8  -3  -1  246.62   11.02
   8  -3  -1  233.70   11.07
   8  -3  -1  234.03   11.02
   8  -3   0   -0.08    0.58
   8  -3   0   -0.48    1.42
   8  -3   0    0.47    0.62
   8  -3   0   -0.08    0.60
   8  -3   0   -0.09    0.61
   8  -3   1  126.29    9.15
   8  -3   1  118.63    5.80
   8  -3   1  115.10    5.82
   8  -3   1  117.18    5.77
   8  -3   2   10.46    2.71
   8  -3   2    8.51    1.07
   8  -3   2    9.18    1.13
   8  -3   2    8.27    1.05
   8  -3   3   61.03    3.39
   8  -3   3   58.78    3.36
   8  -3   4   34.20    2.29
  -8  -3  -4   35.10    2.59
   8  -3   4   33.74    2.27
   8  -3   5   89.27    4.73
   8  -3   5   94.19    4.81
   8  -3   5   88.53    4.70
   8  -3   6   83.79    4.40
   8  -3   6   82.61    4.39
   8  -3   6   76.01    4.27
   8  -3   7   62.04    3.58
   8  -3   7   61.76    3.57
   8  -3   7   60.46    3.49
   8  -3   8  115.68    6.08
   8  -3   8  124.73    6.12
   8  -3   8  119.15    6.01
   8  -3   9   15.34    1.62
   8  -3   9   16.03    1.58
   8  -3   9   16.51    1.54
   8  -3  10    1.38    0.77
   8  -3  10    1.55    0.91
   8  -3  10    1.69    0.96
   8  -3  11  108.97    5.74
   8  -3  11  112.74    5.71
   8  -3  11  106.52    5.57
   8  -3  12   65.48    3.65
   8  -3  12   62.95    3.83
   8  -3  12   64.02    3.75
   8  -3  13    0.52    0.82
   8  -3  13    1.00    0.90
   8  -3  14   17.51    1.71
   8  -3  14   14.44    1.48
   8  -3  15    4.15    1.01
   8  -3  15    3.47    0.86
   8  -3  16   14.87    1.51
   8  -3  16   16.74    1.40
   8  -3  17    9.68    1.18
   8  -3  18   20.40    1.46
   8  -3  18   19.99    1.55
   8  -3  19   16.78    1.13
   8  -3  19   15.67    1.21
   8  -2 -22   16.84    1.04
   8  -2 -21   51.16    2.63
  -8  -2  20   58.92    3.13
  -8  -2  19   75.10    3.96
   8  -2 -18   14.33    1.30
  -8  -2  18   12.07    1.33
   8  -2 -17   16.45    1.47
  -8  -2  17   17.59    1.64
  -8  -2  16    2.04    0.70
  -8  -2  16    3.44    2.23
   8  -2 -16    1.49    1.55
   8  -2 -16    1.92    0.80
  -8  -2  15  159.91   12.52
   8  -2 -15  167.17    7.97
   8  -2 -15  168.46   11.40
  -8  -2  15  172.19    8.00
   8  -2 -14   20.55    3.50
  -8  -2  14   22.19    4.19
   8  -2 -14   22.68    1.73
   8  -2 -14   23.36    1.76
  -8  -2  13    0.63    1.45
   8  -2 -13    0.54    0.58
   8  -2 -13    1.48    0.69
   8  -2 -13    1.87    1.64
  -8  -2  12    3.50    2.25
   8  -2 -12    3.55    0.75
   8  -2 -12    4.72    0.86
   8  -2 -12    4.81    1.93
   8  -2 -11  143.47    9.50
  -8  -2  11  141.95   10.30
   8  -2 -11  142.55    6.65
   8  -2 -11  142.04    6.65
   8  -2 -11  138.29    6.64
  -8  -2  10    4.27    1.94
   8  -2 -10    3.96    0.71
   8  -2 -10    4.92    1.55
   8  -2 -10    2.91    0.66
   8  -2 -10    4.41    0.73
  -8  -2   9  338.33   18.94
   8  -2  -9  371.12   15.74
   8  -2  -9  348.74   15.70
   8  -2  -9  367.04   18.57
  -8  -2   8   70.36    5.72
   8  -2  -8   59.57    3.15
   8  -2  -8   62.65    3.26
   8  -2  -8   60.89    3.16
   8  -2  -8   59.40    5.07
  -8  -2   7  245.73   13.59
   8  -2  -7  244.96   10.88
   8  -2  -7  239.67   10.78
   8  -2  -7  249.81   13.22
  -8  -2   6  173.94   10.42
   8  -2  -6  176.40    8.16
   8  -2  -6  200.73   10.59
  -8  -2   5 1388.38   62.82
   8  -2  -5 1422.80   60.38
   8  -2  -5 1460.89   63.21
   8  -2  -4   78.34    5.59
  -8  -2   4   78.14    5.57
   8  -2  -4   74.08    5.73
   8  -2  -3    2.04    1.33
  -8  -2   3    1.33    1.22
   8  -2  -3    0.63    1.24
   8  -2  -2    0.30    1.10
   8  -2  -2    3.14    1.25
   8  -2  -1  525.64   23.81
   8  -2  -1  455.65   23.30
  -8  -2   1  466.49   24.66
   8  -2   0  268.99   14.40
  -8  -2   0  261.45   15.34
   8  -2   1  507.85   24.75
  -8  -2  -1  503.19   25.86
   8  -2   2  124.89    8.30
   8  -2   2  114.40    6.72
  -8  -2  -2  133.30    9.29
   8  -2   3  137.23    7.68
  -8  -2  -3  135.96    9.72
   8  -2   3  138.37    6.40
   8  -2   3  131.17    8.97
   8  -2   3  130.74    6.34
   8  -2   4  423.68   20.54
  -8  -2  -4  439.63   22.96
   8  -2   4  431.01   18.89
   8  -2   4  431.87   22.42
   8  -2   4  433.25   18.88
   8  -2   5  606.73   28.83
  -8  -2  -5  644.55   31.29
   8  -2   5  613.52   26.87
   8  -2   5  600.33   30.70
   8  -2   5  633.33   26.87
   8  -2   6   21.31    1.58
   8  -2   6   17.32    2.49
   8  -2   6   17.00    3.28
   8  -2   6   21.67    1.57
   8  -2   7  178.94   10.92
  -8  -2  -7  194.86   12.82
   8  -2   7  189.49    8.85
   8  -2   7  181.87    8.66
   8  -2   7  174.30   12.40
   8  -2   7  193.44    8.70
   8  -2   8    5.09    0.86
   8  -2   8    6.10    2.43
   8  -2   8    3.32    0.90
  -8  -2  -8    2.44    2.14
  -8  -2  -8    3.06    0.84
   8  -2   8    4.30    0.77
  -8  -2  -9   79.13    7.67
  -8  -2  -9   73.94    4.04
   8  -2   9   73.72    4.00
   8  -2   9   74.37    4.20
   8  -2   9   68.55    7.37
   8  -2   9   77.79    4.02
   8  -2  10  173.04    8.49
   8  -2  10  174.06    8.28
  -8  -2 -10  190.28   13.31
  -8  -2 -10  165.85    8.30
   8  -2  10  183.98    8.30
  -8  -2 -11  106.92    5.76
   8  -2  11  120.47    6.07
   8  -2  11  116.61    5.77
   8  -2  12    0.83    0.98
  -8  -2 -12    1.54    0.85
   8  -2  12    1.07    0.78
   8  -2  13    6.45    1.32
  -8  -2 -13    4.32    1.09
   8  -2  13    5.01    1.00
  -8  -2 -14   41.12    2.93
   8  -2  14   46.80    3.18
  -8  -2 -15  165.68    8.01
   8  -2  15  164.59    8.17
   8  -2  16   42.96    3.05
  -8  -2 -16   46.75    2.87
   8  -2  17   25.22    2.11
  -8  -2 -17   27.13    1.96
   8  -2  18    1.97    0.90
  -8  -2 -18    2.48    0.73
   8  -2  19    3.58    0.83
  -8  -2 -19    3.16    0.68
  -8  -2 -20   17.96    1.15
   8  -2  20   15.13    1.31
   8  -2  21   81.22    3.89
  -8  -1  24    2.95    0.84
  -8  -1  23   60.36    3.35
   8  -1 -23   44.82    2.44
  -8  -1  22    0.55    1.15
   8  -1 -21   13.18    1.27
   8  -1 -20   50.06    2.97
   8  -1 -19   15.79    1.56
   8  -1 -18  219.29   10.23
   8  -1 -17   65.42    6.81
   8  -1 -17   71.06    3.95
   8  -1 -16    2.80    2.03
   8  -1 -16    2.68    0.89
   8  -1 -15  135.37   10.03
   8  -1 -15  134.90    6.54
   8  -1 -15  130.90    6.55
   8  -1 -14  261.62   15.73
   8  -1 -14  258.81   12.05
   8  -1 -14  271.66   12.05
   8  -1 -13  100.69    7.73
   8  -1 -13   93.07    4.75
   8  -1 -13   91.22    4.74
   8  -1 -12  253.50   11.11
   8  -1 -12  234.43   11.05
   8  -1 -12  251.98   14.46
   8  -1 -11  137.57    6.50
   8  -1 -11  138.05    6.49
   8  -1 -11  123.04    8.98
   8  -1 -10   31.71    1.98
   8  -1 -10   28.26    3.56
   8  -1  -9    4.99    1.65
   8  -1  -8   57.88    3.03
   8  -1  -8   59.46    5.01
  -8  -1   7   20.91    2.40
   8  -1  -7   19.37    2.97
  -8  -1   6    0.60    0.82
   8  -1  -6    0.69    1.17
  -8  -1   5  319.86   15.41
   8  -1  -5  337.45   17.11
   8  -1  -4 1470.85   62.31
  -8  -1   4 1365.30   60.15
   8  -1  -3  376.56   17.68
   8  -1  -3  382.40   19.41
  -8  -1   3  391.32   17.50
   8  -1  -2   32.74    3.66
   8  -1  -2   35.52    2.88
   8  -1  -1  133.20    8.57
   8  -1   0   55.77    4.92
  -8  -1  -1  418.17   21.65
   8  -1   1  389.28   20.38
  -8  -1  -2  132.62    9.47
   8  -1   2  122.27    8.54
  -8  -1  -3  362.37   19.22
   8  -1   3  319.30   18.08
  -8  -1  -4  491.40   24.40
   8  -1   4  416.04   22.99
   8  -1   5   17.32    3.21
  -8  -1  -5    6.57    2.55
  -8  -1  -6   69.38    6.74
  -8  -1  -7   15.42    3.30
  -8  -1  -8   28.10    4.58
   8  -1   8   27.28    1.77
  -8  -1  -9    6.17    1.06
  -8  -1  -9    4.78    2.13
   8  -1   9    5.19    0.77
  -8  -1 -10  129.53    6.56
  -8  -1 -10  148.24   11.48
  -8  -1 -11  219.22    9.73
  -8  -1 -11  198.28   14.94
  -8  -1 -11  203.31    9.98
  -8  -1 -12  621.06   26.31
  -8  -1 -12  583.77   26.62
  -8  -1 -13  426.33   19.19
  -8  -1 -14  207.54   10.01
  -8  -1 -15   29.97    2.43
  -8  -1 -16   10.63    1.46
   8  -1  17  112.72    5.97
  -8  -1 -17  117.16    6.03
  -8  -1 -18   53.89    3.32
   8  -1  18   55.13    3.34
   8  -1  19  111.27    5.54
  -8  -1 -19  107.70    5.53
   8  -1  20   62.69    3.49
  -8  -1 -20   68.30    3.54
   8  -1  21    4.75    0.76
  -8  -1 -21    5.56    0.80
  -8  -1 -22    9.18    0.77
   8   0 -24    1.21    0.38
  -8   0  24    1.34    0.61
   8   0 -23   -0.28    0.47
  -8   0  23   -0.21    0.96
  -8   0  22    2.44    1.24
   8   0 -22    3.82    0.80
   8   0 -21    0.46    0.75
   8   0 -20  153.29    7.36
   8   0 -19   -0.46    0.92
   8   0 -18   17.11    1.61
   8   0 -17   -0.56    1.58
   8   0 -17    0.76    0.81
   8   0 -16   58.19    6.29
   8   0 -16   63.48    3.57
   8   0 -16   62.68    3.59
   8   0 -15   -0.53    0.82
   8   0 -15   -0.53    0.79
   8   0 -14   19.99    3.55
   8   0 -14   26.99    1.88
   8   0 -14   22.48    1.79
   8   0 -13    0.08    0.65
   8   0 -13    1.87    1.45
   8   0 -13    0.16    0.58
   8   0 -12   27.10    1.81
   8   0 -12   22.93    1.70
   8   0 -12   20.66    3.33
   8   0 -11    0.28    0.57
   8   0 -11   -0.79    1.57
   8   0 -11    0.27    0.57
   8   0 -10    4.41    1.51
   8   0  -9    0.35    1.42
   8   0  -8  139.34    8.74
   8   0  -7   -0.70    1.34
   8   0  -6 1367.20   60.97
  -8   0   5    1.42    0.44
   8   0  -5    0.33    1.29
   8   0  -4   20.28    2.80
   8   0  -3   -0.93    1.49
   8   0  -2  754.71   34.98
   8   0  -1   -0.32    1.29
   8   0   0   18.43    2.79
   8   0   1    0.35    1.34
  -8   0  -1   -0.44    1.69
  -8   0  -2 1410.62   62.97
   8   0   2 1364.07   62.06
   8   0   3   -0.40    1.71
  -8   0  -3    0.47    1.88
  -8   0  -4  224.40   14.21
   8   0   4  243.44   13.95
  -8   0  -5    0.52    1.89
  -8   0  -6   -0.54    2.21
  -8   0  -7    0.56    1.74
  -8   0  -8    0.21    0.56
  -8   0  -8    1.22    1.97
  -8   0  -9    0.15    0.61
  -8   0  -9    2.62    2.29
  -8   0  -9    0.21    0.70
  -8   0 -10   26.64    2.24
  -8   0 -10   29.55    4.94
  -8   0 -11   -0.41    0.77
  -8   0 -11   -0.74    2.20
  -8   0 -11   -0.31    0.74
  -8   0 -12   51.91    2.96
  -8   0 -12   42.79    3.02
  -8   0 -13    0.18    0.79
  -8   0 -13   -0.35    0.85
  -8   0 -14  243.40   10.43
  -8   0 -14  198.59   10.46
  -8   0 -15    0.29    0.80
  -8   0 -15   -0.73    0.94
  -8   0 -16   15.68    1.78
  -8   0 -17    0.35    1.03
   8   0  18    0.88    0.79
  -8   0 -18    0.11    0.92
   8   0  19    0.44    0.72
  -8   0 -19    0.37    0.91
   8   0  20   38.96    2.42
  -8   0 -20   41.73    2.53
   8   0  21    1.07    0.52
  -8   0 -21    0.75    0.64
  -8   0 -22    7.14    0.79
   8   1 -23   47.26    2.42
  -8   1  21   11.76    1.30
   8   1 -21   14.35    1.32
   8   1 -20   54.13    3.17
   8   1 -19   12.55    1.40
   8   1 -18  224.64   10.46
   8   1 -17   67.31    6.84
   8   1 -17   76.89    4.19
   8   1 -16    3.33    2.08
   8   1 -16    2.87    0.92
   8   1 -15  132.54   10.01
   8   1 -15  139.42    6.67
   8   1 -15  132.76    6.67
   8   1 -14  271.00   15.87
   8   1 -14  267.51   12.06
   8   1 -14  261.73   12.06
   8   1 -13   97.32    7.66
   8   1 -13   95.18    4.79
   8   1 -13   91.80    4.78
   8   1 -12  256.48   14.49
   8   1 -12  247.07   11.17
   8   1 -12  243.62   11.16
   8   1 -11  140.26    6.66
   8   1 -11  138.39    6.65
   8   1 -11  151.15    9.55
   8   1 -10   32.29    2.04
   8   1 -10   35.94    3.92
   8   1  -9    5.66    1.73
   8   1  -8   57.66    4.94
   8   1  -7   17.99    2.95
   8   1  -6    0.35    1.30
   8   1  -5  338.69   17.56
   8   1  -4 1430.51   63.60
   8   1  -3  385.07   19.38
   8   1  -2   32.92    3.60
   8   1  -1  131.04    8.40
   8   1   0   64.09    5.37
  -8   1  -1  426.59   21.99
   8   1   1  398.91   20.73
  -8   1  -2  137.42    9.53
   8   1   2  116.96    8.46
  -8   1  -3  313.20   18.09
   8   1   3  322.45   17.51
  -8   1  -4  472.10   24.78
   8   1   4  463.58   24.15
   8   1   5   18.75    3.31
  -8   1  -5   12.49    3.12
  -8   1  -6   75.15    7.13
  -8   1  -7   13.59    3.23
  -8   1  -8   32.63    4.80
  -8   1  -9    2.04    1.93
  -8   1  -9    7.43    1.13
  -8   1 -10  159.10   11.75
  -8   1 -10  127.94    6.54
  -8   1 -11  215.06    9.74
  -8   1 -11  227.61   15.51
  -8   1 -11  206.68   10.04
  -8   1 -12  598.77   26.39
  -8   1 -13  417.68   18.82
  -8   1 -14  224.43   10.72
  -8   1 -15   28.12    2.32
  -8   1 -16   11.56    1.60
  -8   1 -17  117.22    6.12
  -8   1 -18   58.81    3.53
  -8   1 -19  113.71    5.70
  -8   1 -20   68.39    3.64
  -8   1 -21    6.01    0.83
  -8   1 -22    9.33    0.79
   8   2 -22   17.11    1.04
   8   2 -21   51.24    2.61
   8   2 -19   79.96    4.12
   8   2 -18   16.46    1.44
   8   2 -17   16.70    1.48
   8   2 -16    1.99    1.55
   8   2 -16    3.89    0.88
   8   2 -15  145.26   10.81
   8   2 -15  165.13    7.69
   8   2 -14   24.54    3.77
   8   2 -14   21.07    1.70
   8   2 -14   24.15    1.76
   8   2 -13    1.50    0.67
   8   2 -13    0.98    0.65
   8   2 -13    0.47    1.40
   8   2 -12    4.17    0.81
   8   2 -12    3.58    0.72
   8   2 -12    3.97    1.80
   8   2 -11  133.03    9.28
   8   2 -11  147.38    6.76
   8   2 -11  139.97    6.69
   8   2 -10    2.12    0.62
   8   2 -10    3.80    0.71
   8   2  -9  385.44   16.65
   8   2  -9  351.69   19.25
   8   2  -8   60.80    3.18
   8   2  -8   65.97    5.24
   8   2  -7  260.68   13.98
   8   2  -6  195.88   11.07
   8   2  -5 1471.98   65.29
   8   2  -4   78.28    5.96
   8   2  -3    0.96    1.31
   8   2  -2    2.55    1.20
   8   2  -1  485.13   23.54
  -8   2   1  477.90   24.82
   8   2   0  288.58   15.13
  -8   2   0  275.77   16.12
   8   2   1  483.32   24.53
  -8   2  -1  539.31   26.15
   8   2   2  115.83    8.16
  -8   2  -2  132.51    9.25
  -8   2  -3  135.20    9.68
   8   2   3  135.88    9.08
  -8   2  -4  433.20   23.04
   8   2   4  439.86   22.62
  -8   2  -5  623.88   30.77
   8   2   5  602.59   30.42
   8   2   6   24.01    3.73
  -8   2  -6   20.41    3.67
  -8   2  -7  209.17   13.24
   8   2   7  178.75   12.57
   8   2   8    3.52    1.98
  -8   2  -8    3.52    0.91
  -8   2  -8    1.23    1.73
  -8   2  -9   77.03    7.51
  -8   2  -9   70.54    3.87
   8   2   9   66.51    6.95
  -8   2 -10  189.47   13.27
  -8   2 -10  169.42    8.20
  -8   2 -11  112.15    5.75
  -8   2 -12    0.11    0.74
  -8   2 -13    4.54    1.04
  -8   2 -14   43.41    2.90
  -8   2 -15  157.60    7.71
  -8   2 -16   45.81    2.90
  -8   2 -17   27.87    2.04
  -8   2 -18    1.30    0.71
  -8   2 -19    5.33    0.85
  -8   2 -20   16.99    1.17
  -9  -6   9   24.54    1.45
  -9  -6   8    5.42    0.64
  -9  -6   7   46.99    2.44
  -9  -6   6    3.26    0.56
   9  -6  -5    0.48    0.45
  -9  -6   5   -0.13    0.25
  -9  -6   4   -0.08    0.15
   9  -6  -4   19.27    1.04
   9  -6  -3    1.81    0.55
   9  -6  -2    3.90    0.65
   9  -6  -1   14.42    1.12
   9  -6   0    0.94    0.52
   9  -6   1   81.85    3.95
   9  -6   2    9.51    0.85
   9  -6   3    0.63    0.42
   9  -6   4   16.87    1.10
   9  -6   4   17.81    1.23
   9  -6   5    0.79    0.33
   9  -6   5    0.66    0.47
   9  -6   6    6.67    0.73
   9  -6   7    8.60    0.78
  -9  -5  15   -0.05    0.47
  -9  -5  15   -0.53    0.47
  -9  -5  14    3.68    0.74
  -9  -5  14    3.29    0.70
  -9  -5  13    0.78    0.70
  -9  -5  13    1.01    0.66
  -9  -5  12    5.91    1.00
  -9  -5  12    6.65    0.93
  -9  -5  11    2.15    0.72
  -9  -5  10    9.75    1.14
  -9  -5   9    7.61    1.10
   9  -5  -9    6.73    0.99
  -9  -5   9    6.84    0.98
   9  -5  -8   84.08    4.14
  -9  -5   8   70.32    3.99
  -9  -5   8   79.95    4.19
  -9  -5   7    3.79    0.94
   9  -5  -7    4.26    0.89
  -9  -5   7    3.41    0.77
  -9  -5   6   12.63    1.20
  -9  -5   6   15.63    1.47
  -9  -5   5    5.94    0.99
  -9  -5   5    4.98    0.78
  -9  -5   4    8.18    1.07
  -9  -5   3    6.23    0.97
   9  -5  -3    7.62    0.82
  -9  -5   2    5.42    0.88
   9  -5  -2    3.89    0.66
   9  -5  -2    4.59    0.95
   9  -5  -2    5.17    0.93
  -9  -5   1    1.63    0.62
   9  -5  -1    2.10    0.57
   9  -5  -1    1.47    0.80
   9  -5   0    4.65    0.73
   9  -5   0    5.64    1.03
   9  -5   1    8.79    0.95
   9  -5   1   10.06    1.30
   9  -5   2   21.53    1.55
   9  -5   2   24.89    1.96
   9  -5   3   46.70    2.66
   9  -5   3   50.47    3.11
   9  -5   4   16.47    1.65
   9  -5   4   14.82    1.25
   9  -5   5    6.51    0.86
   9  -5   5    7.15    1.21
   9  -5   6   24.18    1.98
   9  -5   6   24.94    1.67
   9  -5   7   99.84    4.86
   9  -5   7  102.03    5.29
   9  -5   8   37.81    2.16
   9  -5   9   -0.05    0.32
   9  -5  10    0.19    0.28
   9  -5  10    0.57    0.71
   9  -5  11   -0.04    0.21
   9  -5  11    2.14    0.77
   9  -5  12   51.63    2.82
   9  -5  13    0.26    0.47
  -9  -4  18   13.84    1.05
  -9  -4  18    5.99    0.77
  -9  -4  17    0.28    0.54
  -9  -4  17   -0.89    0.81
  -9  -4  17    0.14    0.66
  -9  -4  16    1.06    0.68
  -9  -4  16    0.33    0.83
  -9  -4  16    0.08    0.75
  -9  -4  15   54.92    3.56
  -9  -4  15   56.02    3.31
  -9  -4  15   55.79    3.18
  -9  -4  14    1.02    0.82
  -9  -4  14    0.68    1.02
  -9  -4  13    2.01    1.03
  -9  -4  13    2.73    1.16
  -9  -4  12    1.98    1.04
  -9  -4  12    0.15    0.99
  -9  -4  12    1.62    0.99
  -9  -4  11   12.34    1.71
   9  -4 -11   12.54    1.38
  -9  -4  11   14.49    1.58
  -9  -4  11   15.65    1.67
   9  -4 -10   92.79    4.77
  -9  -4  10   87.08    4.92
  -9  -4  10   85.92    5.17
  -9  -4  10   98.08    4.98
   9  -4  -9  142.01    6.79
  -9  -4   9  139.24    6.91
  -9  -4   9  130.86    7.15
  -9  -4   8   22.27    2.04
  -9  -4   8   20.22    1.84
   9  -4  -8   19.19    1.70
   9  -4  -7   12.35    1.37
  -9  -4   7    8.54    1.31
  -9  -4   7   10.84    1.54
   9  -4  -6  152.11    7.06
   9  -4  -6  151.82    7.19
  -9  -4   6  135.04    7.43
  -9  -4   6  146.90    7.22
  -9  -4   5  115.14    6.67
   9  -4  -5  131.68    6.37
   9  -4  -5  139.55    6.55
  -9  -4   5  136.84    6.56
   9  -4  -4  114.57    5.95
  -9  -4   4  128.54    6.08
   9  -4  -4  116.32    6.12
  -9  -4   4  130.36    6.17
   9  -4  -3   96.38    4.94
  -9  -4   3   99.53    4.91
   9  -4  -3   92.80    5.10
  -9  -4   3   97.05    4.99
   9  -4  -2  141.28    6.78
   9  -4  -2  133.11    6.99
  -9  -4   2  145.12    6.84
   9  -4  -1   32.64    4.82
   9  -4  -1   32.88    2.19
   9  -4  -1   35.12    2.48
  -9  -4   1   30.54    2.13
   9  -4   0   19.66    3.94
   9  -4   0   20.02    1.86
   9  -4   0   19.02    1.64
  -9  -4   0   22.33    1.61
   9  -4   1  138.92   10.99
   9  -4   1  143.88    7.00
   9  -4   1  146.82    7.32
   9  -4   2  102.48    9.32
   9  -4   2  114.78    5.98
   9  -4   2  112.46    5.67
   9  -4   3   72.76    7.60
   9  -4   3   77.72    4.31
   9  -4   3   76.01    4.24
   9  -4   3   85.06    4.58
   9  -4   4   24.86    4.53
   9  -4   4   24.35    1.96
   9  -4   4   27.43    2.13
   9  -4   4   29.20    2.32
   9  -4   4   29.81    2.27
   9  -4   5    1.14    0.89
   9  -4   5    0.71    1.99
   9  -4   5    0.19    0.74
   9  -4   5    1.25    0.89
   9  -4   6    4.78    1.07
   9  -4   6    3.06    1.02
   9  -4   6    4.37    2.55
   9  -4   6    4.16    0.99
   9  -4   7    7.58    1.23
   9  -4   7    5.17    2.68
   9  -4   7    5.09    1.07
   9  -4   7    5.15    1.10
   9  -4   7    4.62    1.24
   9  -4   8    5.75    1.12
   9  -4   8    5.57    1.02
   9  -4   8    5.45    1.08
   9  -4   8    6.34    1.33
   9  -4   9   31.76    2.47
   9  -4   9   28.86    2.22
   9  -4   9   36.17    2.42
   9  -4  10    0.90    0.85
   9  -4  10    1.14    0.80
   9  -4  10    2.80    1.01
   9  -4  11    8.21    1.16
   9  -4  11   10.81    1.26
   9  -4  11   10.51    1.38
   9  -4  12    0.17    0.66
   9  -4  12    0.34    0.72
   9  -4  12    1.08    0.82
   9  -4  13   11.37    1.15
   9  -4  13    8.81    1.08
   9  -4  13   11.63    1.26
   9  -4  14    0.20    0.59
   9  -4  14    1.08    0.57
   9  -4  14    1.98    0.77
   9  -4  15   54.90    2.95
   9  -4  15   57.03    2.91
   9  -4  15   57.68    3.01
   9  -4  16   21.10    1.34
   9  -4  16   20.25    1.24
  -9  -3  21    0.82    0.60
  -9  -3  20    6.26    1.11
  -9  -3  20    5.14    0.71
  -9  -3  19   27.36    2.26
  -9  -3  19   26.35    1.79
  -9  -3  18   32.54    2.61
  -9  -3  18   30.77    2.04
  -9  -3  18   26.74    1.77
  -9  -3  17  121.87    6.34
  -9  -3  17  114.58    5.63
  -9  -3  17  102.52    5.33
  -9  -3  16   39.43    3.16
  -9  -3  16   40.97    2.70
  -9  -3  16   32.85    2.32
  -9  -3  15    5.92    1.08
  -9  -3  15    6.10    1.62
  -9  -3  15    8.18    1.34
  -9  -3  14   41.74    3.42
  -9  -3  14   44.68    2.84
  -9  -3  13    4.02    1.11
  -9  -3  13    2.74    1.41
  -9  -3  12    5.43    2.19
  -9  -3  12    3.40    1.41
  -9  -3  11   98.34    8.47
  -9  -3  11   93.77    5.64
   9  -3 -11   95.95    4.87
  -9  -3  10    0.66    1.22
   9  -3 -10    0.32    0.65
  -9  -3  10   -0.56    1.38
  -9  -3   9  154.74   11.21
   9  -3  -9  168.30    7.92
  -9  -3   9  171.93    8.69
  -9  -3   8   18.22    2.03
   9  -3  -8   18.80    1.56
   9  -3  -8   21.40    1.62
  -9  -3   8   15.39    3.12
  -9  -3   7   42.36    4.91
  -9  -3   7   51.53    3.37
   9  -3  -7   43.68    2.71
   9  -3  -7   47.16    2.77
  -9  -3   6   13.61    2.78
  -9  -3   6   17.88    1.88
   9  -3  -6   17.84    1.48
   9  -3  -5    0.64    0.65
  -9  -3   5    2.34    0.97
  -9  -3   4    4.71    1.16
   9  -3  -4    4.23    0.82
   9  -3  -4    4.17    0.87
   9  -3  -3   67.65    6.28
   9  -3  -3   74.80    3.79
   9  -3  -3   64.72    3.81
  -9  -3   3   71.92    4.25
   9  -3  -2    4.29    1.80
   9  -3  -2    5.08    0.85
  -9  -3   2    3.30    1.02
   9  -3  -2    5.11    0.88
   9  -3  -2    5.79    0.97
   9  -3  -1   17.38    3.11
  -9  -3   1   19.77    1.89
   9  -3  -1   17.65    1.47
   9  -3  -1   14.10    1.45
   9  -3  -1   18.43    1.50
   9  -3   0  162.65   10.84
  -9  -3   0  154.50    7.89
   9  -3   0  166.19    7.48
   9  -3   0  149.15    7.52
   9  -3   0  153.54    7.42
   9  -3   1  204.74   13.05
  -9  -3  -1  203.37   10.00
   9  -3   1  210.59    9.56
   9  -3   1  212.55    9.56
   9  -3   1  194.52    9.59
   9  -3   2   46.54    5.38
  -9  -3  -2   38.10    2.88
   9  -3   2   42.26    2.60
   9  -3   2   44.22    2.68
   9  -3   2   40.88    2.64
   9  -3   2   36.15    2.50
   9  -3   3   69.41    3.75
   9  -3   3   72.20    3.81
  -9  -3  -3   71.51    4.14
   9  -3   4   19.47    1.70
   9  -3   4   18.31    1.62
   9  -3   4   17.50    1.63
  -9  -3  -4   15.46    1.79
   9  -3   4   17.66    1.60
   9  -3   5  322.63   14.21
   9  -3   5  307.27   14.18
   9  -3   5  308.58   14.12
   9  -3   6  132.26    6.57
   9  -3   6  137.32    6.62
   9  -3   6  124.72    6.47
   9  -3   7    1.17    0.75
   9  -3   7    0.93    0.83
   9  -3   7    1.67    0.81
   9  -3   8   18.12    1.77
   9  -3   8   18.09    1.75
   9  -3   8   22.22    1.80
   9  -3   9  154.99    7.64
   9  -3   9  153.96    7.62
   9  -3   9  154.21    7.53
   9  -3  10   39.48    2.73
   9  -3  10   38.78    2.67
   9  -3  11   27.62    2.25
   9  -3  11   30.81    2.26
   9  -3  12   91.64    5.00
   9  -3  12   92.41    4.95
   9  -3  13   20.14    1.86
   9  -3  13   19.84    1.74
   9  -3  14   18.89    1.63
   9  -3  15   54.56    3.11
   9  -3  17   45.83    2.62
   9  -3  18   21.56    1.44
   9  -2 -21   14.96    1.05
  -9  -2  20   19.87    1.46
  -9  -2  19   38.16    2.38
  -9  -2  18   29.57    2.10
  -9  -2  17    5.55    0.87
  -9  -2  16  104.13    5.22
   9  -2 -15  111.47    8.76
   9  -2 -15  108.76    5.47
   9  -2 -14    3.64    0.87
   9  -2 -14    6.03    0.93
   9  -2 -14    2.53    1.85
   9  -2 -13   58.89    5.97
  -9  -2  13   59.79    6.28
   9  -2 -13   65.20    3.45
   9  -2 -13   60.15    3.41
   9  -2 -12  200.35   12.40
  -9  -2  12  189.86   12.60
   9  -2 -12  194.27    8.98
   9  -2 -11  285.26   15.71
  -9  -2  11  258.23   15.58
   9  -2 -11  279.23   12.23
   9  -2 -11  265.58   12.13
   9  -2 -10   16.97    1.34
  -9  -2  10   13.91    2.76
  -9  -2  10   17.95    1.90
   9  -2 -10   20.00    2.99
   9  -2 -10   16.57    1.31
  -9  -2   9   85.14    6.68
   9  -2  -9   83.20    4.23
  -9  -2   9   86.55    4.88
   9  -2  -9   83.77    4.18
   9  -2  -9   85.31    6.56
  -9  -2   8  366.06   19.73
  -9  -2   8  400.43   17.75
   9  -2  -8  390.06   17.10
   9  -2  -8  380.48   16.97
   9  -2  -8  439.02   20.38
  -9  -2   7   33.53    3.69
   9  -2  -7   33.73    2.03
   9  -2  -7   34.99    2.16
  -9  -2   7   39.61    2.68
   9  -2  -7   40.21    4.05
   9  -2  -6   19.10    1.43
  -9  -2   6   17.76    2.60
   9  -2  -5   13.59    1.16
  -9  -2   5   10.41    1.99
   9  -2  -5   11.85    2.36
   9  -2  -4   15.43    1.20
  -9  -2   4   13.21    2.09
   9  -2  -4   12.51    2.52
   9  -2  -4   16.62    1.41
   9  -2  -3 1783.16   76.08
   9  -2  -3 1691.17   76.61
   9  -2  -3 1720.59   73.70
   9  -2  -3 1743.02   73.47
   9  -2  -2  459.30   21.90
   9  -2  -2  441.29   22.25
   9  -2  -2  440.50   19.50
   9  -2  -1   60.97    5.22
   9  -2  -1   51.31    5.12
  -9  -2   1   59.17    6.32
   9  -2  -1   69.69    3.42
   9  -2  -1   62.38    3.48
   9  -2   0   20.14    3.02
   9  -2   0   21.67    1.55
  -9  -2   0   20.43    3.70
   9  -2   1   66.12    5.70
  -9  -2  -1   65.60    6.61
   9  -2   2  126.66    9.11
  -9  -2  -2  138.53   10.39
   9  -2   2  140.95    6.65
   9  -2   3  199.25    9.25
   9  -2   3  199.60    9.27
  -9  -2  -3  198.85   13.24
   9  -2   3  205.90    9.30
   9  -2   3  194.34   12.30
   9  -2   4    5.24    0.87
   9  -2   4    4.30    1.86
   9  -2   4    6.31    0.96
  -9  -2  -4    2.29    1.71
   9  -2   4    5.98    0.88
   9  -2   5   77.75    4.04
   9  -2   5   83.50    4.18
   9  -2   5   71.23    4.01
  -9  -2  -5   72.80    7.06
   9  -2   5   77.24    7.00
   9  -2   6  137.43    6.66
   9  -2   6  141.11    6.81
  -9  -2  -6  141.57   10.82
   9  -2   6  138.34    6.69
   9  -2   6  129.78   10.10
   9  -2   7    0.68    0.78
   9  -2   7    1.42    0.67
  -9  -2  -7    0.64    1.91
  -9  -2  -7    0.51    0.74
   9  -2   7    0.77    0.64
   9  -2   7    1.21    1.70
   9  -2   8  301.12   13.06
  -9  -2  -8  296.70   18.08
  -9  -2  -8  261.02   12.90
   9  -2   8  289.92   12.84
   9  -2   8  265.87   17.43
  -9  -2  -9   35.38    2.44
   9  -2   9   32.71    5.11
   9  -2   9   37.47    2.60
  -9  -2  -9   38.10    5.42
   9  -2   9   36.65    2.41
  -9  -2 -10   17.02    1.65
   9  -2  10   22.41    1.91
  -9  -2 -10   14.22    3.79
   9  -2  10   21.36    1.72
   9  -2  10   12.56    3.41
   9  -2  11    4.65    2.62
   9  -2  11    5.61    1.01
   9  -2  11    5.40    1.21
  -9  -2 -11    4.75    1.05
   9  -2  12    7.21    3.21
  -9  -2 -12   12.06    1.39
   9  -2  12   11.06    1.52
   9  -2  12    8.95    1.22
   9  -2  13  180.76    8.74
  -9  -2 -13  169.82    8.55
   9  -2  13  190.47    8.60
   9  -2  14   27.25    2.26
  -9  -2 -14   28.80    2.19
   9  -2  15  109.77    5.68
  -9  -2 -15  103.97    5.50
   9  -2  16    1.07    0.86
  -9  -2 -16    0.46    0.81
  -9  -2 -17   55.65    3.08
   9  -2  17   50.27    3.17
  -9  -2 -18   23.61    1.62
   9  -2  18   22.01    1.80
   9  -2  19    2.13    0.69
  -9  -2 -19    0.85    0.51
   9  -2  20    6.66    0.77
  -9  -2 -20    5.45    0.57
  -9  -1  24    3.57    0.77
  -9  -1  23    9.29    1.36
   9  -1 -23    6.96    0.69
  -9  -1  22   43.21    3.09
  -9  -1  21   25.65    2.48
   9  -1 -20    1.36    0.88
   9  -1 -19    3.62    0.94
   9  -1 -18  190.51    9.01
   9  -1 -17  262.37   11.76
   9  -1 -17  218.28   15.17
   9  -1 -16   40.98    2.68
   9  -1 -16   44.15    2.74
   9  -1 -15  337.46   19.63
   9  -1 -15  344.17   15.52
   9  -1 -15  348.04   15.50
   9  -1 -14  100.57    8.46
   9  -1 -14  106.36    5.44
   9  -1 -14  109.31    5.46
   9  -1 -13   31.08    2.14
   9  -1 -13   31.47    2.15
   9  -1 -12  255.21   11.30
   9  -1 -12  241.33   11.23
   9  -1 -12  239.15   14.56
   9  -1 -11  221.46   10.26
   9  -1 -11  226.48   10.26
   9  -1 -11  234.01   13.60
  -9  -1  10   84.81    6.41
   9  -1 -10   93.12    4.67
   9  -1 -10   95.07    4.66
   9  -1 -10   90.86    7.08
  -9  -1   9  231.59   12.99
   9  -1  -9  273.70   14.41
  -9  -1   8   54.23    4.31
   9  -1  -8   60.80    5.29
   9  -1  -8   57.93    3.06
  -9  -1   7  282.22   14.33
   9  -1  -7  290.78   12.87
   9  -1  -7  316.69   16.44
  -9  -1   6  106.98    6.24
   9  -1  -6  111.25    7.91
   9  -1  -5    1.16    1.36
  -9  -1   5    1.70    0.71
   9  -1  -4  137.90    8.95
  -9  -1   4  126.63    6.66
   9  -1  -3  114.12    6.30
   9  -1  -3  121.31    8.23
   9  -1  -2  402.58   20.47
   9  -1  -2  395.60   18.53
   9  -1  -1    1.90    1.38
   9  -1   0  357.26   18.95
  -9  -1   0  364.28   20.12
  -9  -1  -1  149.91   10.84
   9  -1   1  153.33   10.03
  -9  -1  -2  134.93   10.09
   9  -1   2  126.72    9.21
  -9  -1  -3  261.38   16.36
   9  -1   3  266.23   15.51
   9  -1   4    1.02    1.65
  -9  -1  -4   -0.61    1.99
   9  -1   5  129.62    6.07
  -9  -1  -5  113.73    9.84
   9  -1   5  113.11    9.31
   9  -1   6  155.28    7.28
  -9  -1  -6  144.76   11.39
   9  -1   6  151.24   11.20
  -9  -1  -7  205.42   13.77
   9  -1   7  186.02    8.72
   9  -1   7  186.05    8.58
   9  -1   7  185.34   13.16
   9  -1   8  215.81    9.70
  -9  -1  -8  226.27   14.98
  -9  -1  -8  197.67    9.84
   9  -1   8  205.76    9.46
   9  -1   9    8.41    1.16
  -9  -1  -9    9.83    3.26
   9  -1   9    7.42    0.93
  -9  -1  -9    5.96    1.19
   9  -1  10   88.89    4.67
  -9  -1 -10   80.48    8.88
  -9  -1 -10   84.03    4.83
  -9  -1 -11   75.74    4.39
  -9  -1 -11   85.55    9.01
  -9  -1 -12    0.73    0.93
  -9  -1 -12    0.89    2.37
   9  -1  13  185.25    8.82
  -9  -1 -13  176.34    8.88
   9  -1  14  122.37    6.32
  -9  -1 -14  120.09    6.38
   9  -1  15   26.00    2.17
  -9  -1 -15   25.43    2.23
  -9  -1 -16   29.25    2.37
   9  -1  16   26.46    2.20
   9  -1  17    8.55    1.28
  -9  -1 -17   10.01    1.43
   9  -1  18   12.06    1.38
  -9  -1 -18   14.05    1.49
   9  -1  19    0.71    0.68
  -9  -1 -19    0.08    0.74
   9  -1  20    0.69    0.57
  -9  -1 -20    1.22    0.66
   9  -1  21    0.14    0.42
  -9  -1 -21   -0.05    0.49
   9   0 -24   -0.18    0.29
  -9   0  23   23.64    1.72
   9   0 -23   16.34    1.19
  -9   0  22    0.12    1.00
   9   0 -21  110.75    5.69
  -9   0  21  137.03    6.66
   9   0 -20    0.58    0.81
   9   0 -19   17.89    1.64
   9   0 -18    0.28    0.88
   9   0 -17   34.38    4.83
   9   0 -17   39.60    2.58
   9   0 -16    0.47    0.78
   9   0 -16   -1.15    1.86
   9   0 -15  383.31   21.66
   9   0 -15  403.44   17.56
   9   0 -15  387.32   17.53
   9   0 -14    0.18    0.67
   9   0 -14    0.09    0.68
   9   0 -14    0.52    1.55
   9   0 -13   49.23    5.24
   9   0 -13   44.02    2.70
   9   0 -13   44.28    2.74
   9   0 -12   -0.31    0.65
   9   0 -12    0.46    1.36
   9   0 -12   -0.24    0.63
   9   0 -11  685.89   29.09
   9   0 -11  657.08   29.09
   9   0 -11  696.32   32.68
   9   0 -10    0.81    1.42
   9   0 -10    0.41    0.54
   9   0  -9  367.52   19.21
   9   0  -8    0.41    1.28
   9   0  -7  147.34    9.64
   9   0  -6    0.38    1.48
   9   0  -5  803.27   37.58
   9   0  -4   -0.36    1.48
   9   0  -3 2760.88  119.74
   9   0  -2   -0.36    1.34
   9   0  -1  693.80   32.83
   9   0   0    0.75    1.36
  -9   0  -1   39.90    4.86
   9   0   1   37.57    4.23
   9   0   2   -0.42    1.80
  -9   0  -2    2.08    2.28
   9   0   3   20.25    3.42
  -9   0  -3   14.15    3.38
   9   0   4    0.96    1.80
  -9   0  -4   -1.16    2.29
   9   0   5    7.25    2.62
  -9   0  -5    4.19    2.52
   9   0   6    1.67    2.26
  -9   0  -6   -0.62    2.16
  -9   0  -7    1.26    2.05
  -9   0  -8    2.73    2.12
  -9   0  -8    1.19    0.75
  -9   0  -9    2.19    2.05
  -9   0  -9    2.86    0.93
  -9   0 -10    0.36    0.85
  -9   0 -10    0.77    2.38
  -9   0 -11   -0.11    0.88
  -9   0 -11    4.06    2.40
  -9   0 -12    0.59    0.95
  -9   0 -12    1.71    2.53
  -9   0 -13   35.52    2.65
  -9   0 -14   -0.12    0.99
  -9   0 -15  628.45   27.73
   9   0  16   -0.20    0.77
  -9   0 -16   -0.36    0.95
   9   0  17    0.10    0.75
  -9   0 -17   -0.79    1.05
   9   0  18   -0.18    0.69
  -9   0 -18   -0.20    0.95
   9   0  19    0.53    0.64
  -9   0 -19    0.26    0.82
  -9   0 -20    0.50    0.72
   9   0  20   -0.24    0.49
  -9   0 -21   12.22    1.07
  -9   0 -22    0.07    0.37
   9   1 -23    7.65    0.70
  -9   1  20   -0.38    0.72
   9   1 -20    0.73    0.78
  -9   1  19    2.41    0.88
   9   1 -19    4.11    0.99
   9   1 -18  184.33    8.76
   9   1 -17  259.86   11.78
   9   1 -17  233.89   15.43
   9   1 -16   38.68    5.18
   9   1 -16   44.93    2.81
   9   1 -16   42.76    2.77
   9   1 -15  309.81   19.16
   9   1 -15  353.85   15.42
   9   1 -15  338.30   15.40
   9   1 -14  103.17    8.33
   9   1 -14   98.50    5.18
   9   1 -14  105.07    5.24
   9   1 -13   30.92    2.11
   9   1 -13   27.58    4.10
   9   1 -13   30.08    2.11
   9   1 -12  255.42   11.47
   9   1 -12  250.05   11.45
   9   1 -12  239.98   14.68
   9   1 -11  226.81   10.50
   9   1 -11  237.03   10.55
   9   1 -11  218.85   13.51
   9   1 -10   97.76    5.03
   9   1 -10  106.00    5.09
   9   1 -10  104.61    7.65
   9   1  -9  258.51   14.55
   9   1  -8   59.88    5.26
   9   1  -7  278.69   15.52
   9   1  -6  116.79    8.24
   9   1  -5    0.77    1.58
   9   1  -4  129.09    8.73
   9   1  -3  124.90    8.50
   9   1  -2  431.28   21.80
   9   1  -1    1.90    1.28
   9   1   0  328.26   17.83
  -9   1   0  349.29   19.30
   9   1   1  144.76   10.09
  -9   1  -1  172.87   11.37
  -9   1  -2  122.40    9.59
   9   1   2  117.39    8.66
  -9   1  -3  261.58   16.56
   9   1   3  275.97   15.87
  -9   1  -4    0.61    2.28
   9   1   4    2.09    2.18
  -9   1  -5  116.51    9.94
   9   1   5  134.73    9.92
  -9   1  -6  153.83   11.46
   9   1   6  140.83   11.02
  -9   1  -7  192.77   13.84
   9   1   7  211.59   14.04
  -9   1  -8  243.42   15.03
  -9   1  -8  190.13    9.36
  -9   1  -9    6.02    2.56
  -9   1  -9    8.39    1.25
  -9   1 -10   96.93    9.33
  -9   1 -10   84.42    4.81
  -9   1 -11   70.45    4.17
  -9   1 -11   83.49    8.80
  -9   1 -12   -0.12    0.95
  -9   1 -12    2.67    2.20
  -9   1 -13  183.70    9.02
  -9   1 -14  115.32    6.15
  -9   1 -15   27.06    2.31
  -9   1 -16   25.84    2.19
  -9   1 -17   10.34    1.43
  -9   1 -18   12.88    1.46
  -9   1 -19    0.49    0.74
  -9   1 -20    1.23    0.66
  -9   1 -21    0.09    0.48
  -9   1 -22   28.82    1.50
   9   2 -21   13.09    0.96
   9   2 -16  105.60    5.30
   9   2 -15  106.27    8.53
   9   2 -15  103.59    5.23
   9   2 -14    5.09    0.91
   9   2 -14    3.76    0.82
   9   2 -14    3.04    1.85
   9   2 -13   59.65    3.37
   9   2 -13   65.64    3.46
   9   2 -12  212.56   12.51
   9   2 -12  197.49    8.91
   9   2 -12  183.29    8.82
   9   2 -11  265.95   15.59
   9   2 -11  276.66   12.37
   9   2 -10   18.00    1.42
   9   2 -10   18.87    3.07
   9   2  -9   90.16    4.52
   9   2  -9   93.31    6.95
   9   2  -8  420.68   21.29
   9   2  -7   38.54    4.02
   9   2  -6   20.83    2.84
   9   2  -6   19.48    2.95
   9   2  -5   10.64    2.32
   9   2  -4   18.42    2.94
   9   2  -3 1719.81   76.16
   9   2  -2  439.35   22.15
   9   2  -1   58.76    5.30
  -9   2   1   72.21    6.81
   9   2   0   16.29    2.71
  -9   2   0   20.60    3.70
   9   2   1   58.22    5.36
  -9   2  -1   67.23    6.52
   9   2   2  140.60    9.34
  -9   2  -2  131.67   10.19
  -9   2  -3  214.45   13.19
   9   2   3  171.75   11.57
   9   2   4    4.32    1.75
  -9   2  -4    6.83    2.56
  -9   2  -5   71.29    6.97
   9   2   5   64.86    6.37
  -9   2  -6  148.47   10.89
   9   2   6  128.78   10.04
   9   2   7    0.59    1.57
  -9   2  -7   -0.64    1.81
  -9   2  -7    1.65    0.80
  -9   2  -8  264.32   12.34
   9   2   8  254.86   16.55
   9   2   9   31.56    4.79
  -9   2  -9   31.17    2.22
  -9   2  -9   32.51    4.99
  -9   2 -10   17.13    1.62
   9   2  10   14.42    3.65
  -9   2 -10   23.27    4.33
   9   2  11    4.27    2.23
  -9   2 -11    7.00    1.15
   9   2  12    2.93    2.77
  -9   2 -12   11.99    1.40
  -9   2 -13  170.80    8.12
   9   2  13  132.50   12.05
  -9   2 -14   28.54    2.24
  -9   2 -15  109.68    5.69
  -9   2 -16    0.38    0.79
  -9   2 -17   52.98    3.07
  -9   2 -18   23.37    1.68
  -9   2 -19    2.53    0.66
  -9   2 -20    6.37    0.65
  10  -6  -5    4.11    0.61
  10  -6  -4    2.16    0.52
  10  -6  -3    0.09    0.44
  10  -6  -2    8.17    0.81
  10  -6  -1    0.74    0.47
  10  -6   0   11.94    0.95
  10  -6   1    5.86    0.68
  10  -6   2    6.30    0.68
  10  -6   3    2.08    0.46
  10  -6   4   24.89    1.39
 -10  -5  15   17.65    1.19
 -10  -5  14    1.67    0.60
 -10  -5  14    1.28    0.55
 -10  -5  13   17.45    1.36
 -10  -5  13   20.56    1.49
 -10  -5  12    7.72    0.97
 -10  -5  12   10.52    1.11
 -10  -5  11   17.23    1.40
 -10  -5  10    7.42    1.06
 -10  -5  10    8.05    0.97
  10  -5  -9  108.65    5.03
 -10  -5   9   92.93    4.90
 -10  -5   9  102.36    5.09
  10  -5  -8   43.00    2.60
 -10  -5   8   42.44    2.51
 -10  -5   8   46.13    2.70
  10  -5  -7   35.21    2.18
 -10  -5   7   29.94    2.00
 -10  -5   7   33.50    2.22
  10  -5  -6   13.53    1.33
 -10  -5   6   10.85    1.07
 -10  -5   6   13.81    1.35
 -10  -5   5    0.48    0.67
  10  -5  -5    0.24    0.70
 -10  -5   4    1.42    0.69
  10  -5  -3   26.94    1.68
 -10  -5   3   24.55    1.79
 -10  -5   2    0.78    0.55
  10  -5  -2    0.61    0.52
  10  -5  -1   22.01    1.49
  10  -5  -1   20.17    1.71
 -10  -5   1   20.17    1.47
  10  -5   0   31.30    1.91
  10  -5   0   28.84    2.14
  10  -5   1    8.64    0.94
  10  -5   1    8.12    1.18
  10  -5   2    0.46    0.52
  10  -5   2    2.09    0.88
  10  -5   3    0.99    0.57
  10  -5   3    1.68    0.87
  10  -5   4    4.12    0.71
  10  -5   4    3.75    0.99
  10  -5   5   37.20    2.56
  10  -5   5   37.48    2.19
  10  -5   6    8.79    0.94
  10  -5   6    8.43    1.25
  10  -5   7    0.75    0.49
  10  -5   8    1.18    0.49
  10  -5   9   84.92    4.19
  10  -5   9   95.85    4.63
  10  -5  10    0.08    0.25
  10  -5  10   42.55    1.81
  10  -5  11    0.06    0.58
  10  -5  12   19.23    1.35
 -10  -4  18    5.29    0.72
 -10  -4  17    4.37    0.68
 -10  -4  17    5.17    0.89
 -10  -4  17    5.18    0.87
 -10  -4  16   -0.07    0.59
 -10  -4  16   -0.31    0.87
 -10  -4  16   -0.47    0.75
 -10  -4  15   54.30    3.35
 -10  -4  15   51.14    3.06
 -10  -4  15   47.32    2.90
 -10  -4  14   -0.18    0.82
 -10  -4  14    0.94    1.05
 -10  -4  13   36.65    2.81
 -10  -4  13   36.06    2.52
 -10  -4  12   25.39    2.14
 -10  -4  12   23.13    2.29
 -10  -4  12   28.83    2.16
  10  -4 -11   20.66    1.64
 -10  -4  11   18.14    1.82
 -10  -4  11   18.59    1.85
 -10  -4  11   18.69    2.05
  10  -4 -10   12.88    1.40
 -10  -4  10   10.70    1.46
 -10  -4  10   15.82    1.88
 -10  -4  10   16.50    1.66
 -10  -4   9   14.15    1.82
  10  -4  -9   16.01    1.48
 -10  -4   9   16.38    1.64
 -10  -4   8   66.02    4.07
  10  -4  -8   67.22    3.67
 -10  -4   8   59.96    3.73
 -10  -4   7   54.77    3.70
  10  -4  -7   56.49    3.31
 -10  -4   7   59.79    3.49
 -10  -4   6    6.32    1.09
 -10  -4   6    3.78    1.11
  10  -4  -6    4.81    0.94
  10  -4  -6    4.74    0.99
 -10  -4   5    0.48    0.81
  10  -4  -5    0.46    0.80
 -10  -4   5    0.28    0.91
  10  -4  -5    0.34    0.64
 -10  -4   4    3.19    0.91
 -10  -4   4    3.80    1.08
  10  -4  -4    4.47    0.90
 -10  -4   3   15.04    1.80
  10  -4  -3   14.38    1.43
 -10  -4   3   16.84    1.42
  10  -4  -3   14.11    1.58
 -10  -4   3   16.96    1.53
 -10  -4   2  242.33   12.44
  10  -4  -2  265.76   12.12
  10  -4  -2  277.71   12.46
 -10  -4   2  277.61   12.16
  10  -4  -1   19.40    1.65
  10  -4  -1   20.24    1.88
 -10  -4   1   20.12    1.62
  10  -4   0   24.22    4.25
  10  -4   0   27.28    1.97
  10  -4   0   27.14    2.28
 -10  -4   0   25.11    1.82
  10  -4   1  174.63   12.46
  10  -4   1  169.72    8.15
  10  -4   1  165.97    8.19
  10  -4   1  179.97    8.53
  10  -4   2    7.72    2.66
  10  -4   2   11.48    1.28
  10  -4   2   11.20    1.50
  10  -4   3    8.57    2.77
  10  -4   3    5.66    0.97
  10  -4   3    7.95    1.32
  10  -4   4   45.94    6.01
  10  -4   4   48.05    2.93
  10  -4   4   44.74    3.14
  10  -4   5   19.34    3.91
  10  -4   5   20.18    1.75
  10  -4   6   52.42    3.23
  10  -4   6   58.86    3.40
  10  -4   6   52.65    3.50
  10  -4   7   52.47    3.22
  10  -4   7   50.28    3.10
  10  -4   7   50.70    3.33
  10  -4   8   84.55    4.40
  10  -4   8   79.23    4.53
  10  -4   8   72.35    4.21
  10  -4   9   16.77    1.60
  10  -4   9   15.72    1.72
  10  -4   9   18.79    1.70
  10  -4  10   30.61    2.08
  10  -4  10   27.80    2.16
  10  -4  11  122.47    6.24
  10  -4  11  139.79    6.39
  10  -4  11  125.21    6.44
  10  -4  12    7.84    1.04
  10  -4  12    9.01    1.07
  10  -4  12    7.26    1.14
  10  -4  13    2.54    0.71
  10  -4  13    2.28    0.67
  10  -4  13    3.21    0.82
  10  -4  14    8.65    0.96
  10  -4  14   10.95    0.98
  10  -4  14   10.18    1.04
  10  -4  15   32.65    1.81
  10  -4  15   31.93    1.75
  10  -4  15   27.53    1.74
  10  -4  16    5.05    0.59
 -10  -3  21    1.23    0.56
 -10  -3  20    1.79    0.82
 -10  -3  20    2.41    0.53
 -10  -3  19   31.35    2.32
 -10  -3  19   29.06    1.87
 -10  -3  18   54.00    3.40
 -10  -3  18   50.19    2.84
 -10  -3  18   44.79    2.55
 -10  -3  17    7.66    0.99
 -10  -3  17    5.97    1.49
 -10  -3  17    8.78    1.15
 -10  -3  16   22.30    1.95
 -10  -3  16   21.05    1.70
 -10  -3  15    1.32    0.87
 -10  -3  15    1.74    1.36
 -10  -3  14   17.88    2.29
 -10  -3  14   17.09    1.73
 -10  -3  13   62.84    4.52
 -10  -3  13   72.73    4.05
 -10  -3  12  246.94   12.25
 -10  -3  11   88.48    5.22
  10  -3 -11   77.85    4.20
 -10  -3  10   90.61    5.34
  10  -3 -10   84.71    4.45
 -10  -3   9   34.00    2.85
  10  -3  -9   31.12    2.10
 -10  -3   9   27.63    3.93
  10  -3  -8   95.77    4.81
  10  -3  -8   91.35    4.70
 -10  -3   8   93.77    5.47
 -10  -3   7    2.68    1.46
  10  -3  -7    3.04    0.87
  10  -3  -7    3.88    0.84
 -10  -3   7    5.48    1.34
  10  -3  -6   12.98    1.31
 -10  -3   6   10.52    1.63
  10  -3  -5   21.77    1.73
 -10  -3   5   22.66    2.14
 -10  -3   4  209.31   10.09
  10  -3  -4  206.23    9.46
  10  -3  -4  196.82    9.54
 -10  -3   3   27.99    2.45
  10  -3  -3   28.22    2.03
  10  -3  -3   30.68    2.17
  10  -3  -2   99.32    8.05
  10  -3  -2  109.97    5.38
  10  -3  -2  106.35    5.31
  10  -3  -2  106.37    5.50
 -10  -3   2  100.95    5.80
  10  -3  -1   24.98    3.94
  10  -3  -1   30.34    2.12
  10  -3  -1   32.62    2.14
  10  -3  -1   29.22    2.21
 -10  -3   1   32.55    2.59
  10  -3   0   37.40    4.54
 -10  -3   0   33.42    2.71
  10  -3   0   36.95    2.37
  10  -3   0   36.94    2.35
  10  -3   0   31.05    2.39
  10  -3   1  217.41   14.09
  10  -3   1  227.55   10.68
  10  -3   1  244.44   10.71
  10  -3   1  230.75   10.82
 -10  -3  -1  222.94   11.18
  10  -3   2  307.46   17.95
  10  -3   2  326.06   14.09
  10  -3   2  304.56   13.99
 -10  -3  -2  296.66   14.49
  10  -3   3    4.40    0.96
 -10  -3  -3    3.42    1.21
  10  -3   3    2.86    0.92
  10  -3   4  312.14   14.28
  10  -3   4  342.29   14.38
  10  -3   4  303.18   14.33
 -10  -3  -4  300.81   14.72
  10  -3   5  114.42    5.99
  10  -3   5  128.69    6.12
  10  -3   5  113.13    6.06
  10  -3   6   47.28    2.97
  10  -3   6   44.38    2.96
  10  -3   7   41.12    2.81
  10  -3   7   45.39    2.91
  10  -3   8   53.21    3.41
  10  -3   8   57.37    3.43
  10  -3   9   55.52    3.43
  10  -3   9   55.71    3.41
  10  -3  10   10.96    1.38
  10  -3  11    6.31    1.15
  10  -3  12   88.92    4.79
  10  -3  13   38.12    2.54
  10  -3  14   19.15    1.61
  10  -3  15    5.45    0.86
  10  -3  16   -0.22    0.61
  10  -3  17    0.24    0.54
  10  -3  18   73.34    3.56
 -10  -2  23    0.33    0.48
 -10  -2  22   10.78    1.24
 -10  -2  21    8.20    1.31
  10  -2 -21    5.89    0.62
 -10  -2  20   -0.43    0.52
 -10  -2  19   16.55    1.42
 -10  -2  18    8.88    1.19
 -10  -2  17   -0.15    0.60
 -10  -2  16   75.37    4.04
  10  -2 -15    3.10    1.75
  10  -2 -14   25.23    1.84
  10  -2 -14   19.19    3.54
  10  -2 -13  152.33   10.91
  10  -2 -13  166.89    7.80
  10  -2 -12    1.45    0.73
  10  -2 -12    0.97    1.50
  10  -2 -11  387.07   16.43
  10  -2 -11  359.28   16.24
 -10  -2  11  366.50   17.17
  10  -2 -11  363.07   19.92
  10  -2 -10   24.99    1.69
  10  -2 -10   28.61    1.85
 -10  -2  10   21.67    2.30
  10  -2 -10   28.55    3.79
  10  -2  -9   98.97    4.72
 -10  -2   9   88.10    6.75
 -10  -2   9   88.69    5.30
  10  -2  -9   92.97    4.58
  10  -2  -9   85.75    7.05
 -10  -2   8   69.11    5.79
 -10  -2   8   82.62    4.67
  10  -2  -8   76.19    3.88
  10  -2  -8   82.50    6.54
  10  -2  -7   17.81    2.90
 -10  -2   7   15.90    1.80
  10  -2  -7   15.32    1.22
 -10  -2   7   17.66    2.49
 -10  -2   6   85.09    6.22
 -10  -2   6   95.71    5.18
  10  -2  -6   88.39    7.21
  10  -2  -5  508.50   25.83
 -10  -2   5  516.59   22.98
  10  -2  -4  409.48   21.33
  10  -2  -3  423.59   21.97
  10  -2  -3  457.02   23.27
  10  -2  -3  461.22   19.80
  10  -2  -3  457.05   20.08
  10  -2  -2  334.55   17.14
  10  -2  -2  305.62   17.66
 -10  -2   2  322.28   19.48
  10  -2  -2  347.58   14.71
  10  -2  -2  321.46   14.92
  10  -2  -1   39.23    4.18
  10  -2  -1   44.79    4.68
  10  -2  -1   47.13    2.71
 -10  -2   1   43.93    5.59
  10  -2  -1   52.79    2.74
  10  -2  -1   44.43    2.83
  10  -2   0    1.28    1.50
  10  -2   0    0.22    0.54
  10  -2   0    0.30    0.60
 -10  -2   0    2.46    1.72
  10  -2   1  468.82   25.50
  10  -2   1  510.70   22.31
 -10  -2  -1  496.11   27.27
  10  -2   1  533.05   22.31
  10  -2   1  499.53   22.42
  10  -2   2  137.74   10.21
 -10  -2  -2  159.25   11.87
  10  -2   2  158.26    7.49
  10  -2   2  162.38    7.60
  10  -2   3  161.12   11.26
 -10  -2  -3  172.29    8.69
  10  -2   3  177.10    8.22
 -10  -2  -3  185.39   12.89
  10  -2   3  174.32    8.27
 -10  -2  -4    8.87    1.47
  10  -2   4   11.63    1.22
  10  -2   4   11.65    1.24
  10  -2   5  211.72    9.70
 -10  -2  -5  207.28   14.14
 -10  -2  -5  203.62   10.14
 -10  -2  -5  197.18    9.72
  10  -2   5  216.33    9.68
  10  -2   5  193.44   13.23
  10  -2   6  146.85    6.80
 -10  -2  -6  144.10   11.25
 -10  -2  -6  125.97    6.72
  10  -2   6  136.92    6.68
  10  -2   6  122.71   10.20
  10  -2   7   -0.64    1.60
  10  -2   7    0.41    0.79
 -10  -2  -7    0.72    1.91
 -10  -2  -7    1.90    0.92
  10  -2   7    0.10    0.69
  10  -2   8   20.64    4.08
 -10  -2  -8   17.82    3.87
 -10  -2  -8   14.49    1.61
  10  -2   8   19.66    1.67
  10  -2   8   17.34    1.71
 -10  -2  -9  146.33   11.60
  10  -2   9  129.89    6.49
 -10  -2  -9  114.40    6.28
  10  -2   9  130.36    6.32
  10  -2   9  119.85   10.56
  10  -2  10   36.48    2.67
 -10  -2 -10   33.92    2.52
 -10  -2 -10   32.70    5.55
  10  -2  10   41.39    2.61
  10  -2  10   29.63    5.06
  10  -2  11   55.78    7.24
  10  -2  11   67.22    4.02
 -10  -2 -11   62.79    3.90
  10  -2  11   76.12    4.01
  10  -2  12  210.06   10.26
  10  -2  12  230.14   10.22
 -10  -2 -12  211.45   10.18
 -10  -2 -13    4.58    1.10
  10  -2  13    5.67    1.22
  10  -2  13    4.94    1.04
 -10  -2 -14   30.13    2.27
  10  -2  14   31.03    2.41
  10  -2  15    2.91    1.01
 -10  -2 -15    0.87    0.79
  10  -2  16    0.69    0.76
 -10  -2 -16    1.36    0.76
 -10  -2 -17   65.68    3.47
  10  -2  17   63.72    3.61
  10  -2  18    4.04    0.84
 -10  -2 -18    3.28    0.70
  10  -2  19   22.55    1.52
 -10  -2 -19   22.60    1.36
  10  -2  20   19.15    1.21
 -10  -1  23   13.75    1.41
  10  -1 -23    8.70    0.73
 -10  -1  22   17.02    1.86
 -10  -1  21    1.17    1.21
 -10  -1  20    4.72    1.53
 -10  -1  19  124.08    6.98
 -10  -1  18    1.63    1.39
  10  -1 -18    1.46    0.82
  10  -1 -17  191.88    9.09
  10  -1 -16  254.55   11.25
  10  -1 -16  237.08   11.20
  10  -1 -15   66.14    6.82
  10  -1 -15   73.60    4.04
  10  -1 -15   74.08    4.09
  10  -1 -14   73.28    7.16
  10  -1 -14   85.42    4.45
  10  -1 -14   81.09    4.41
  10  -1 -13   31.35    2.22
  10  -1 -13   30.31    4.28
  10  -1 -13   31.16    2.20
  10  -1 -12  247.85   11.63
  10  -1 -12  258.90   11.64
  10  -1 -12  272.44   15.52
  10  -1 -11    0.58    0.73
  10  -1 -11   -0.48    0.71
  10  -1 -11   -0.47    1.60
  10  -1 -10   28.02    1.94
 -10  -1  10   30.72    2.46
  10  -1 -10   29.66    3.84
 -10  -1   9  548.66   24.90
  10  -1  -9  601.23   28.22
 -10  -1   8  737.66   33.06
  10  -1  -8  755.04   32.48
  10  -1  -8  834.64   36.50
  10  -1  -7  203.20    9.24
  10  -1  -7  207.70   12.69
  10  -1  -6   20.30    1.44
  10  -1  -6   18.06    3.19
  10  -1  -5   32.57    4.11
  10  -1  -5   33.77    2.00
  10  -1  -4  209.01   12.76
  10  -1  -3 1463.51   65.93
  10  -1  -2  201.99   11.70
  10  -1  -2  170.75    9.18
  10  -1  -1  426.77   22.16
  10  -1   0  157.48   10.65
 -10  -1   0  178.38   12.26
  10  -1   1   23.58    3.41
 -10  -1  -1   23.89    4.17
  10  -1   2   12.66    2.93
 -10  -1  -2   14.57    3.74
  10  -1   3  101.05    4.97
  10  -1   3   92.57    8.02
 -10  -1  -4  490.32   26.45
  10  -1   4  468.17   20.38
  10  -1   4  464.46   20.42
  10  -1   4  464.25   25.00
  10  -1   5   32.14    2.05
  10  -1   5   29.65    4.53
 -10  -1  -5   27.70    5.13
  10  -1   5   29.39    1.98
  10  -1   6  262.67   11.78
 -10  -1  -6  268.94   17.25
  10  -1   6  257.22   11.70
  10  -1   6  248.18   16.46
  10  -1   7    4.16    2.06
  10  -1   7    3.70    0.86
 -10  -1  -7    3.73    2.71
 -10  -1  -7    6.33    1.16
  10  -1   7    3.89    0.78
 -10  -1  -8  326.22   20.36
  10  -1   8  332.43   14.26
 -10  -1  -8  312.77   14.50
  10  -1   8  299.90   14.01
  10  -1   8  328.75   20.00
  10  -1   9    7.86    3.05
  10  -1   9    8.64    1.21
 -10  -1  -9    9.13    3.31
 -10  -1  -9   10.54    1.45
  10  -1   9    6.04    0.91
  10  -1  10  228.49   10.59
 -10  -1 -10  225.98   10.89
 -10  -1 -10  221.92   16.44
  10  -1  10  211.73   15.90
  10  -1  11  224.54   10.31
 -10  -1 -11  228.76   16.54
 -10  -1 -11  212.02   10.44
  10  -1  11  203.68   15.80
  10  -1  12   28.00    5.51
  10  -1  12   26.62    2.09
 -10  -1 -12   24.19    2.20
 -10  -1 -12   23.45    5.37
  10  -1  13   20.33    4.83
  10  -1  13   23.36    2.01
 -10  -1 -13   22.41    2.18
  10  -1  14    5.44    1.12
 -10  -1 -14    5.45    1.28
 -10  -1 -15   35.25    2.56
  10  -1  15   28.13    2.26
  10  -1  16   10.88    1.35
 -10  -1 -16   12.24    1.54
  10  -1  17    0.37    0.78
 -10  -1 -17   -1.03    1.00
  10  -1  18    5.16    0.94
 -10  -1 -18    3.79    0.98
  10  -1  19    1.13    0.66
 -10  -1 -19    1.51    0.74
  10  -1  20    5.74    0.74
 -10  -1 -20    7.68    0.87
 -10  -1 -21   19.61    1.19
  10   0 -23   -0.11    0.38
 -10   0  23   -0.56    0.59
 -10   0  22   23.91    2.00
 -10   0  21    0.13    1.00
 -10   0  20   14.21    1.90
 -10   0  19    0.51    1.20
  10   0 -19    0.96    0.90
  10   0 -18  374.97   16.74
  10   0 -17    0.67    0.79
  10   0 -17   -0.38    0.81
  10   0 -16   27.67    2.05
  10   0 -16   25.60    2.03
  10   0 -16   25.04    4.08
  10   0 -15   -0.47    0.77
  10   0 -15    0.56    0.75
  10   0 -15    1.13    1.91
  10   0 -14  784.77   39.35
  10   0 -14  845.35   35.03
  10   0 -14  780.76   34.96
  10   0 -13   -0.18    0.67
  10   0 -13    0.26    0.71
  10   0 -13    0.52    1.37
  10   0 -12  205.04    9.40
  10   0 -12  199.59    9.37
  10   0 -12  195.51   12.68
  10   0 -11   -0.08    0.64
  10   0 -11   -0.93    1.37
  10   0 -11   -0.16    0.64
  10   0 -10  660.56   28.63
  10   0 -10  671.55   32.34
  10   0  -9   -0.43    1.38
  10   0  -9    0.14    0.62
  10   0  -8   72.58    6.44
  10   0  -7    0.89    1.39
  10   0  -6   18.22    3.08
  10   0  -5    0.42    1.48
  10   0  -4   39.95    4.48
  10   0  -3    0.41    1.56
  10   0  -2 1165.41   53.19
  10   0  -1    0.41    1.27
  10   0   0   12.65    2.51
 -10   0   0    9.01    2.97
  10   0   1   -0.44    1.54
 -10   0  -1   -1.15    2.09
 -10   0  -2  120.99    9.68
  10   0   2  112.94    8.58
  10   0   3    0.50    1.93
 -10   0  -3   -0.62    2.01
 -10   0  -4   61.86    6.85
  10   0   4   64.93    6.47
  10   0   5    1.14    1.93
 -10   0  -5   -0.68    2.20
  10   0   6  265.81   11.83
 -10   0  -6  283.18   17.48
  10   0   6  248.66   16.31
  10   0   7   -1.96    2.02
  10   0   7   -0.07    0.50
 -10   0  -7    0.71    2.20
 -10   0  -7   -0.68    0.83
  10   0   8   90.10    4.43
 -10   0  -8  100.19    9.23
 -10   0  -8   81.54    4.74
  10   0   8   78.36    8.14
  10   0   9    0.31    0.59
 -10   0  -9    0.80    2.24
 -10   0  -9   -0.38    0.84
  10   0  10  187.66    8.65
 -10   0 -10  175.03    9.02
 -10   0 -11   -0.84    1.03
  10   0  11   -0.35    0.64
 -10   0 -11   -0.88    2.60
  10   0  12    2.64    0.80
 -10   0 -12    0.74    0.98
 -10   0 -12   -0.91    2.25
  10   0  13    0.09    0.70
 -10   0 -13   -0.25    0.96
  10   0  14  229.46   10.96
 -10   0 -14  250.50   11.41
 -10   0 -15    0.87    1.06
  10   0  15    0.19    0.76
  10   0  16  231.77   10.98
 -10   0 -16  249.43   11.36
  10   0  17   -0.09    0.63
 -10   0 -17    0.86    1.02
  10   0  18    1.59    0.66
 -10   0 -18    0.75    0.90
  10   0  19   -0.49    0.55
 -10   0 -19   -0.23    0.76
 -10   0 -20    8.02    0.94
 -10   0 -21   -0.22    0.46
  10   1 -23    9.31    0.72
 -10   1  19   87.95    4.69
 -10   1  18    0.89    0.85
  10   1 -18    2.02    0.93
 -10   1  17  161.81    8.32
  10   1 -17  178.93    8.23
  10   1 -16  232.66   14.93
  10   1 -16  242.06   10.93
 -10   1  16  218.93   11.06
  10   1 -16  242.90   10.92
  10   1 -15   75.39    7.26
  10   1 -15   76.91    4.09
  10   1 -15   76.88    4.12
 -10   1  15   66.99    4.20
  10   1 -14   78.26    7.17
  10   1 -14   78.08    4.20
 -10   1  14   73.41    4.35
  10   1 -14   78.99    4.22
  10   1 -13   31.78    2.19
 -10   1  13   28.84    2.26
  10   1 -13   30.09    4.26
  10   1 -13   28.26    2.12
  10   1 -12  257.30   11.88
  10   1 -12  265.98   11.91
  10   1 -12  249.36   15.37
  10   1 -11    0.67    0.69
  10   1 -11    1.88    1.70
  10   1 -11    0.59    0.71
  10   1 -10   27.59    3.74
  10   1 -10   30.64    2.05
  10   1  -9  609.48   29.91
  10   1  -8  797.77   37.83
  10   1  -7  216.55   13.18
  10   1  -6   23.87    3.59
  10   1  -5   39.03    4.40
  10   1  -4  184.41   11.63
  10   1  -3 1467.55   66.08
  10   1  -2  195.07   11.99
  10   1  -1  430.87   22.33
  10   1   0  142.48    9.82
 -10   1   0  152.43   11.06
  10   1   1   21.48    3.29
 -10   1  -1   12.21    3.36
  10   1   2   13.87    3.09
 -10   1  -2   11.98    3.38
 -10   1  -3  113.58    9.58
  10   1   3  104.25    8.60
 -10   1  -4  489.76   27.13
  10   1   4  493.27   26.23
  10   1   5   33.41    4.78
 -10   1  -5   28.88    4.88
 -10   1  -6  293.91   18.20
  10   1   6  267.83   17.41
  10   1   7    5.62    2.63
 -10   1  -7    0.74    1.96
 -10   1  -7    4.24    0.99
 -10   1  -8  343.44   20.11
 -10   1  -8  289.12   13.79
  10   1   8  318.96   19.29
  10   1   9    6.31    2.88
 -10   1  -9   13.19    3.56
 -10   1  -9    9.91    1.40
 -10   1 -10  250.68   17.01
 -10   1 -10  221.06   10.85
  10   1  10  236.22   16.41
 -10   1 -11  228.14   16.47
 -10   1 -11  213.92   10.37
  10   1  11  217.87   16.09
  10   1  12   23.80    5.09
 -10   1 -12   22.32    2.15
 -10   1 -12   28.89    5.67
  10   1  13   20.90    4.86
 -10   1 -13   19.78    1.99
 -10   1 -14    2.90    1.16
  10   1  14    8.76    3.87
 -10   1 -15   32.66    2.55
 -10   1 -16   10.38    1.47
 -10   1 -17    0.10    0.94
 -10   1 -18    4.32    1.00
 -10   1 -19    2.09    0.77
 -10   1 -20    9.05    0.94
 -10   1 -21   18.75    1.17
  10   2 -21    4.71    0.53
  10   2 -15    5.17    2.06
  10   2 -14   24.80    1.85
  10   2 -14   21.78    3.83
  10   2 -13  150.99   10.62
  10   2 -13  152.61    7.30
  10   2 -12    2.14    0.76
  10   2 -12    0.97    1.44
  10   2 -11  387.75   17.01
  10   2 -11  362.50   20.41
  10   2 -10   26.92    1.87
  10   2 -10   26.81    3.67
  10   2  -9  105.19    5.16
  10   2  -9   99.97    7.63
  10   2  -8   81.47    6.60
  10   2  -7   18.14    3.02
  10   2  -6   92.59    7.28
  10   2  -5  511.66   25.83
  10   2  -4  415.06   21.61
  10   2  -3  415.36   21.62
  10   2  -2  328.61   17.74
 -10   2   2  319.58   19.31
  10   2  -1   39.74    4.60
 -10   2   1   54.19    6.18
  10   2   0   -0.85    1.44
 -10   2   0    1.87    1.65
  10   2   1  451.06   23.89
 -10   2  -1  494.14   25.99
  10   2   2  151.83   10.50
 -10   2  -2  174.49   12.33
  10   2   3  158.68   10.97
 -10   2  -3  168.87   12.28
  10   2   4    9.39    2.65
 -10   2  -4    7.17    2.75
 -10   2  -5  193.52   13.54
 -10   2  -5  189.26    9.10
  10   2   5  196.94   12.90
 -10   2  -6  128.43    6.50
  10   2   6  112.74    9.68
  10   2   7   -0.63    1.45
 -10   2  -7    0.72    1.90
 -10   2  -7    0.91    0.79
 -10   2  -8   15.83    1.62
 -10   2  -8   11.87    3.44
 -10   2  -9  136.37   11.15
 -10   2  -9  120.29    6.05
 -10   2 -10   39.60    2.70
 -10   2 -10   35.95    5.77
  10   2  10   33.99    5.30
 -10   2 -11   68.91    3.95
  10   2  11   53.50    6.93
 -10   2 -12  211.59    9.59
  10   2  12  139.69   13.07
 -10   2 -13    3.46    0.92
 -10   2 -14   26.33    2.11
 -10   2 -15    2.59    1.00
 -10   2 -16    2.75    0.92
 -10   2 -17   67.95    3.64
 -10   2 -18    3.81    0.72
 -10   2 -19   24.57    1.48
  11  -6  -4    0.19    0.38
  11  -6  -3   27.70    1.59
  11  -6  -2    1.58    0.45
  11  -6  -1    5.06    0.61
  11  -6   0    1.71    0.44
  11  -6   1    3.16    0.52
  11  -6   2   24.48    1.40
  11  -6   3    1.61    0.39
 -11  -5  14   14.25    1.05
 -11  -5  14   14.13    1.07
 -11  -5  13   22.15    1.49
 -11  -5  13   24.73    1.60
 -11  -5  12   30.47    1.93
 -11  -5  12   36.12    2.09
 -11  -5  11    2.07    0.63
 -11  -5  10    2.93    0.78
 -11  -5  10    2.24    0.64
 -11  -5   9    6.10    0.93
  11  -5  -9    5.98    0.85
 -11  -5   9    3.49    0.71
 -11  -5   8    9.25    1.09
  11  -5  -8    9.85    1.03
 -11  -5   8    6.50    0.86
 -11  -5   7    0.75    0.62
  11  -5  -7    1.45    0.70
 -11  -5   7    0.76    0.44
 -11  -5   6    0.60    0.63
  11  -5  -6    1.59    0.68
 -11  -5   6    0.06    0.25
  11  -5  -5   15.51    1.37
 -11  -5   5   13.94    1.29
  11  -5  -4   43.02    2.54
 -11  -5   4   39.80    2.43
  11  -5  -3   12.44    1.08
  11  -5  -3   13.75    1.34
 -11  -5   3   12.42    1.14
 -11  -5   2    2.42    0.59
  11  -5  -2    2.35    0.60
  11  -5  -1   50.24    2.73
  11  -5   0   25.53    1.69
  11  -5   0   26.29    1.95
  11  -5   1    7.29    0.86
  11  -5   1    6.69    1.10
  11  -5   2    5.02    0.76
  11  -5   2    4.95    1.04
  11  -5   3    0.44    0.53
  11  -5   3    0.70    0.82
  11  -5   4   85.38    4.34
  11  -5   4   94.67    4.78
  11  -5   5    7.85    1.17
  11  -5   5    8.37    0.92
  11  -5   6    0.79    0.52
  11  -5   6    0.55    0.79
  11  -5   7    8.49    0.83
  11  -5   8    1.22    0.46
  11  -5   9   16.15    1.09
  11  -5   9   17.70    1.43
  11  -5  10   -0.03    0.22
  11  -5  10   10.89    0.96
  11  -5  11    0.96    0.51
 -11  -4  18    0.79    0.45
 -11  -4  17    0.85    0.44
 -11  -4  17   -0.06    0.55
 -11  -4  17    0.33    0.53
 -11  -4  16   -0.24    0.51
 -11  -4  16   -0.09    0.74
 -11  -4  16    0.43    0.67
 -11  -4  15    4.26    0.86
 -11  -4  15    2.79    1.02
 -11  -4  14  112.91    6.03
 -11  -4  14  113.80    5.67
 -11  -4  13    7.46    1.15
 -11  -4  13    6.45    1.43
 -11  -4  13    7.48    1.18
 -11  -4  12   30.08    2.54
 -11  -4  12   29.37    2.27
 -11  -4  12   31.48    2.28
 -11  -4  11   37.27    2.93
 -11  -4  11   37.61    2.61
 -11  -4  11   40.87    2.71
 -11  -4  10   10.89    1.70
  11  -4 -10   10.90    1.25
 -11  -4  10   10.04    1.33
 -11  -4   9  120.44    6.52
  11  -4  -9  120.05    5.94
 -11  -4   8   20.67    2.10
  11  -4  -8   20.90    1.71
 -11  -4   8   20.42    1.82
  11  -4  -7   10.98    1.30
 -11  -4   7   14.94    1.79
 -11  -4   7   12.83    1.48
  11  -4  -6   77.92    4.24
  11  -4  -6   82.08    4.32
 -11  -4   6   79.14    4.73
 -11  -4   6   82.01    4.43
  11  -4  -5   50.55    2.98
  11  -4  -5   49.90    3.04
 -11  -4   5   52.82    3.47
 -11  -4   5   48.07    3.04
  11  -4  -4   50.80    3.06
 -11  -4   4   50.25    3.44
 -11  -4   4   53.79    3.14
 -11  -4   3  133.38    7.03
  11  -4  -3  133.88    6.57
 -11  -4   3  135.26    6.58
 -11  -4   2   10.26    1.53
  11  -4  -2   11.30    1.25
  11  -4  -2    8.03    1.31
 -11  -4   2   11.03    1.22
  11  -4  -1   23.15    1.80
  11  -4  -1   19.47    1.94
 -11  -4   1   23.63    1.70
 -11  -4   1   18.48    1.96
  11  -4   0   35.27    4.80
  11  -4   0   33.70    2.24
 -11  -4   0   28.47    2.46
  11  -4   0   33.87    2.53
 -11  -4   0   30.92    2.03
  11  -4   1    0.61    1.60
 -11  -4  -1    0.26    0.84
  11  -4   1    1.28    0.74
  11  -4   1    2.09    0.82
  11  -4   1    1.40    1.05
  11  -4   2   10.50    2.84
  11  -4   2    5.29    1.00
  11  -4   2    5.95    1.02
  11  -4   2    9.25    1.40
  11  -4   3   49.34    3.04
  11  -4   3   49.53    3.08
  11  -4   3   56.98    3.45
  11  -4   4  114.85    5.81
  11  -4   5   55.33    3.28
  11  -4   6   90.49    4.72
  11  -4   6   86.25    4.96
  11  -4   7    5.39    1.04
  11  -4   7    6.42    1.24
  11  -4   8    9.04    1.20
  11  -4   8   11.84    1.31
  11  -4   8    9.20    1.42
  11  -4   9   13.63    1.41
  11  -4   9   14.78    1.44
  11  -4   9   13.08    1.60
  11  -4  10    2.37    0.79
  11  -4  10    3.88    0.92
  11  -4  10    2.79    0.96
  11  -4  11   47.22    2.76
  11  -4  11   47.25    2.77
  11  -4  11   46.63    2.89
  11  -4  12   10.59    1.10
  11  -4  12   10.98    1.11
  11  -4  12   11.82    1.23
  11  -4  13    0.72    0.57
  11  -4  13    0.58    0.56
  11  -4  13    0.84    0.61
  11  -4  14   -0.05    0.44
  11  -4  14    0.09    0.41
  11  -4  14   -0.05    0.45
  11  -4  15    1.16    0.40
  11  -4  15    1.64    0.40
 -11  -3  20   26.37    1.82
 -11  -3  19    0.49    0.79
 -11  -3  19    0.17    0.51
 -11  -3  18    0.87    0.48
 -11  -3  18    0.72    0.99
 -11  -3  18    0.50    0.65
 -11  -3  17    4.48    0.81
 -11  -3  17    5.01    1.35
 -11  -3  17    4.26    0.99
 -11  -3  16   15.82    2.07
 -11  -3  16   12.79    1.34
 -11  -3  15  124.16    7.15
 -11  -3  15  134.75    6.49
 -11  -3  14   11.85    1.44
 -11  -3  14   13.19    1.99
 -11  -3  13   32.31    3.03
 -11  -3  13   36.12    2.54
 -11  -3  12    2.19    1.38
 -11  -3  11   28.11    2.70
  11  -3 -11   24.55    1.82
 -11  -3  10   84.39    5.32
  11  -3 -10   86.06    4.41
 -11  -3   9   25.97    2.54
  11  -3  -9   24.81    1.83
  11  -3  -8  300.27   13.56
  11  -3  -8  300.34   13.43
 -11  -3   8  295.32   14.32
  11  -3  -7   18.10    1.59
  11  -3  -7   17.96    1.49
 -11  -3   6  129.50    7.14
  11  -3  -6  132.86    6.49
 -11  -3   5  381.79   18.20
  11  -3  -5  402.19   17.55
  11  -3  -4    3.50    0.86
 -11  -3   4    2.04    1.18
 -11  -3   3   26.08    2.45
  11  -3  -3   27.08    1.98
  11  -3  -3   25.40    2.07
  11  -3  -2   15.24    2.94
  11  -3  -2   17.88    1.57
 -11  -3   2   15.28    1.92
  11  -3  -2   17.48    1.52
  11  -3  -2   17.52    1.69
  11  -3  -1   30.34    4.16
  11  -3  -1   34.09    2.39
 -11  -3   1   37.19    2.88
  11  -3  -1   37.10    2.36
  11  -3  -1   35.60    2.55
  11  -3   0  225.73   14.08
  11  -3   0  231.11   10.65
  11  -3   0  233.32   10.60
  11  -3   0  222.38   10.80
 -11  -3   0  233.66   11.27
  11  -3   1   10.86    2.64
 -11  -3  -1   10.42    1.68
  11  -3   1   10.46    1.30
  11  -3   1   11.70    1.29
  11  -3   1    9.78    1.36
  11  -3   2   58.18    6.35
 -11  -3  -2   65.54    4.34
  11  -3   2   70.99    3.94
  11  -3   2   73.55    3.94
  11  -3   3    2.28    1.85
 -11  -3  -3    3.66    1.34
  11  -3   3    1.70    0.92
  11  -3   3    2.04    0.96
  11  -3   3    2.61    1.04
 -11  -3  -4    0.16    1.04
  11  -3   4    0.20    0.86
  11  -3   4    0.31    0.74
  11  -3   4    0.46    0.94
  11  -3   5  107.61    5.68
  11  -3   5  118.16    5.75
  11  -3   5  103.09    5.73
  11  -3   6   14.06    1.52
  11  -3   6   11.45    1.49
  11  -3   7   36.50    2.64
  11  -3   8  180.15    8.76
  11  -3   9  106.92    5.64
  11  -3  10   39.06    2.71
  11  -3  11    1.18    0.84
  11  -3  12    0.20    0.75
  11  -3  13   49.55    2.98
  11  -3  14   15.64    1.38
  11  -3  15    3.02    0.79
  11  -3  16   13.60    1.19
  11  -3  16   12.86    1.18
  11  -3  17    0.21    0.47
  11  -3  17    0.82    0.50
  11  -3  18    4.37    0.56
 -11  -2  22   -0.22    0.69
 -11  -2  21   10.84    1.25
  11  -2 -21    4.90    0.49
 -11  -2  20   84.42    4.15
 -11  -2  20   86.31    4.75
 -11  -2  19    0.79    1.15
 -11  -2  19    1.02    0.67
 -11  -2  18   32.67    2.75
 -11  -2  18   31.84    2.23
 -11  -2  17   13.57    1.27
 -11  -2  16   49.38    2.93
  11  -2 -15  164.23    7.77
  11  -2 -14   37.76    4.82
  11  -2 -14   37.82    2.42
  11  -2 -13    0.34    0.69
  11  -2 -13    0.51    1.45
  11  -2 -12   65.56    6.44
  11  -2 -12   75.63    3.99
  11  -2 -11    5.87    1.00
  11  -2 -11    7.32    2.34
  11  -2 -11    5.24    0.81
  11  -2 -10   28.09    1.93
  11  -2 -10   25.42    1.73
  11  -2 -10   28.51    3.80
  11  -2  -9   16.30    1.44
 -11  -2   9   14.82    1.91
  11  -2  -9   16.19    1.26
 -11  -2   8   56.23    3.78
  11  -2  -8   54.92    2.97
  11  -2  -8   62.41    5.71
  11  -2  -7    1.75    1.42
 -11  -2   7    2.06    1.12
  11  -2  -7    1.16    0.49
  11  -2  -6  368.43   16.50
  11  -2  -6  385.98   20.41
 -11  -2   6  379.45   17.23
  11  -2  -5   75.65    4.00
  11  -2  -5   67.52    6.45
 -11  -2   5   82.68    4.68
 -11  -2   4    2.08    1.06
  11  -2  -4    2.16    0.67
  11  -2  -4    2.82    1.64
  11  -2  -3    2.98    0.73
  11  -2  -3    5.59    2.05
 -11  -2   3    3.96    1.12
  11  -2  -3    3.54    0.70
  11  -2  -2    2.90    1.32
  11  -2  -2    2.56    0.76
  11  -2  -2    2.33    1.51
  11  -2  -2    2.67    0.64
 -11  -2   2    3.54    1.14
 -11  -2   2    3.43    1.82
  11  -2  -2    3.15    0.87
  11  -2  -1   13.58    2.44
 -11  -2   1   16.18    1.85
  11  -2  -1   19.41    1.52
  11  -2  -1   15.88    3.00
  11  -2  -1   22.06    1.54
 -11  -2   1   20.50    4.07
  11  -2   0  262.43   14.44
  11  -2   0  251.60   15.13
 -11  -2   0  239.45   12.15
  11  -2   0  247.88   11.64
 -11  -2   0  255.33   16.85
  11  -2   0  280.59   11.74
  11  -2   1  145.45   10.56
  11  -2   1  149.33    7.49
 -11  -2  -1  155.82   12.23
  11  -2   1  173.24    7.56
 -11  -2  -1  155.05    8.06
  11  -2   1  158.94    7.70
  11  -2   2  791.39   40.60
 -11  -2  -2  846.43   37.32
  11  -2   2  855.28   36.72
 -11  -2  -2  894.48   43.33
  11  -2   2  860.85   36.88
 -11  -2  -3    4.58    1.29
  11  -2   3    9.02    2.59
  11  -2   3    5.89    0.96
 -11  -2  -3    5.11    2.56
  11  -2   3    6.00    1.06
 -11  -2  -3    4.41    0.99
  11  -2   4  282.77   17.68
 -11  -2  -4  305.59   14.49
  11  -2   4  325.31   13.97
 -11  -2  -4  288.83   14.01
 -11  -2  -4  321.87   19.61
  11  -2   4  313.56   14.01
 -11  -2  -5   30.08    2.70
  11  -2   5   36.93    4.88
 -11  -2  -5   31.29    2.40
 -11  -2  -5   34.21    5.34
  11  -2   5   37.77    2.45
  11  -2   5   35.58    2.41
  11  -2   6    1.90    1.87
 -11  -2  -6   -0.76    2.25
  11  -2   6   -0.41    0.77
 -11  -2  -6    0.48    0.83
  11  -2   6    0.62    0.76
  11  -2   7   87.68    4.60
 -11  -2  -7   84.72    8.74
 -11  -2  -7   75.39    4.53
  11  -2   7   83.50    4.51
  11  -2   7   74.21    7.82
  11  -2   8   78.61    4.29
 -11  -2  -8   70.37    4.26
  11  -2   8   74.92    4.17
 -11  -2  -8   81.95    8.54
  11  -2   9    0.74    1.70
  11  -2   9    1.37    0.94
 -11  -2  -9   -0.11    0.84
 -11  -2  -9    0.82    1.72
  11  -2   9    0.54    0.78
  11  -2  10  115.37    5.84
 -11  -2 -10  113.11   10.64
 -11  -2 -10  106.67    5.75
  11  -2  10  111.32    5.73
  11  -2  11   17.92    1.80
 -11  -2 -11   16.77    1.70
  11  -2  11   17.63    1.67
  11  -2  12   12.64    1.60
 -11  -2 -12   13.45    1.54
  11  -2  12   15.28    1.52
  11  -2  13   66.73    4.08
 -11  -2 -13   75.95    4.13
  11  -2  14    2.02    0.95
 -11  -2 -14    2.91    0.90
  11  -2  15   66.99    3.95
 -11  -2 -15   75.37    3.95
  11  -2  16   32.47    2.26
 -11  -2 -16   35.58    2.23
  11  -2  17    2.14    0.73
 -11  -2 -17    1.86    0.69
 -11  -2 -18   14.36    1.05
  11  -2  18   15.07    1.23
  11  -2  19    7.51    0.75
 -11  -1  23    0.63    0.70
 -11  -1  22    0.45    0.99
 -11  -1  21    8.33    1.57
 -11  -1  20   49.51    3.59
 -11  -1  19  113.15    6.04
 -11  -1  19   93.61    4.92
 -11  -1  18    3.23    1.59
 -11  -1  17    2.39    1.54
  11  -1 -16   54.76    3.27
 -11  -1  16   55.25    4.05
 -11  -1  15    4.19    1.53
  11  -1 -15    4.09    2.13
  11  -1 -15    4.78    0.99
  11  -1 -14  117.09    9.36
  11  -1 -14  110.84    5.75
 -11  -1  14  118.63    6.58
  11  -1 -13    0.38    0.78
 -11  -1  13    3.27    1.40
  11  -1 -13    1.11    1.56
  11  -1 -12    0.56    0.74
 -11  -1  12   -0.83    1.13
  11  -1 -12    1.07    1.73
  11  -1 -11  116.10    5.77
 -11  -1  11  113.83    6.40
  11  -1 -11  109.37    8.69
 -11  -1  10   60.18    3.92
  11  -1 -10   56.23    5.84
 -11  -1   9   51.81    3.58
  11  -1  -9   60.02    5.81
  11  -1  -8   62.46    6.32
 -11  -1   8   74.62    4.41
  11  -1  -8   71.77    3.77
 -11  -1   7   19.59    1.96
  11  -1  -7   20.19    1.50
  11  -1  -7   16.84    3.31
  11  -1  -6   77.70    6.98
  11  -1  -6   79.67    4.03
  11  -1  -5  120.29    9.30
  11  -1  -5  135.89    6.31
  11  -1  -4   54.85    5.43
  11  -1  -4   43.61    2.49
  11  -1  -3    0.97    0.51
  11  -1  -3    2.39    1.68
  11  -1  -2  162.57   10.60
  11  -1  -2  147.77    6.90
  11  -1  -1    8.27    0.91
 -11  -1   1    5.99    2.44
  11  -1   0  645.02   31.88
  11  -1   0  641.91   27.60
 -11  -1   0  612.79   33.40
  11  -1   0  642.97   27.82
  11  -1   1 1003.92   49.81
  11  -1   1 1050.16   45.44
 -11  -1  -1 1075.45   51.77
  11  -1   1 1094.91   45.65
  11  -1   2   44.26    5.23
  11  -1   2   43.35    2.44
  11  -1   2   40.07    2.54
 -11  -1  -2   38.54    5.70
  11  -1   3   18.16    1.37
  11  -1   3   10.84    3.09
  11  -1   3   14.78    1.39
 -11  -1  -3   16.50    3.90
  11  -1   4  104.54    5.39
 -11  -1  -4  113.88   10.20
 -11  -1  -4  114.05    6.00
  11  -1   4  115.89    5.53
  11  -1   4  106.72    9.10
 -11  -1  -5    3.87    1.11
  11  -1   5    2.63    1.95
 -11  -1  -5    7.90    2.96
  11  -1   5    5.03    0.89
 -11  -1  -5    3.81    0.99
  11  -1   5    4.27    0.78
  11  -1   6    3.51    2.08
  11  -1   6    1.26    0.67
 -11  -1  -6    3.20    2.59
 -11  -1  -6    2.00    0.93
  11  -1   6    0.75    0.62
  11  -1   7   98.40    4.96
 -11  -1  -7   92.03    9.46
 -11  -1  -7   99.19    5.36
  11  -1   7   92.76    4.84
  11  -1   7   86.38    8.85
  11  -1   8   38.56    5.94
  11  -1   8   52.72    3.08
 -11  -1  -8   46.86    3.30
 -11  -1  -8   51.90    7.27
  11  -1   8   50.96    2.92
  11  -1   9   35.49    6.02
  11  -1   9   47.87    2.99
 -11  -1  -9   46.75    3.30
 -11  -1  -9   44.00    6.86
  11  -1   9   50.95    2.87
  11  -1  10  167.09    7.92
 -11  -1 -10  145.85   13.31
 -11  -1 -10  155.73    8.23
  11  -1  10  182.79   14.05
  11  -1  11   -0.89    2.50
  11  -1  11    0.63    0.76
 -11  -1 -11    0.77    1.07
 -11  -1 -11   -1.88    2.64
  11  -1  12    0.91    2.56
  11  -1  12    3.41    1.05
 -11  -1 -12    5.82    3.40
 -11  -1 -12    4.30    1.25
  11  -1  13  140.46    7.10
 -11  -1 -13  150.97    7.41
  11  -1  14   27.01    2.08
 -11  -1 -14   24.05    2.23
  11  -1  15    5.43    1.00
 -11  -1 -15    4.26    1.19
  11  -1  16   15.46    1.45
 -11  -1 -16   12.59    1.58
  11  -1  17    6.26    0.95
 -11  -1 -17    6.93    1.19
  11  -1  18    7.45    0.97
 -11  -1 -18    9.88    1.19
 -11  -1 -19   21.82    1.52
  11  -1  19   19.94    1.38
 -11  -1 -20    0.89    0.48
  11   0 -23   13.89    0.93
 -11   0  22    0.52    0.74
 -11   0  21  129.83    6.64
 -11   0  20    0.14    1.06
 -11   0  19   43.82    3.34
 -11   0  18   -0.51    1.16
  11   0 -17   75.79    4.22
 -11   0  17   82.05    5.04
 -11   0  16    0.36    1.35
  11   0 -16    0.57    0.80
  11   0 -16    0.47    0.78
  11   0 -16   -0.59    1.55
  11   0 -15  202.81   14.09
  11   0 -15  221.03   10.42
  11   0 -15  219.19   10.45
  11   0 -14   -0.58    0.82
 -11   0  14   -0.85    1.17
  11   0 -14    0.09    0.82
  11   0 -14    0.57    1.83
  11   0 -13   50.65    3.17
 -11   0  13   57.25    3.85
  11   0 -13   53.66    3.17
  11   0 -13   56.19    5.83
 -11   0  12    0.31    1.06
  11   0 -12    0.96    0.77
  11   0 -12   -0.52    1.61
  11   0 -12    0.18    0.73
 -11   0  11   74.48    4.51
  11   0 -11   69.45    6.50
 -11   0  10    0.14    0.90
  11   0 -10   -0.97    1.57
  11   0  -9    1.41    1.70
 -11   0   9    2.76    1.06
  11   0  -8    2.03    1.35
  11   0  -7  428.98   22.95
  11   0  -6    0.11    0.43
  11   0  -6   -0.48    1.63
  11   0  -5 2113.20   93.70
  11   0  -4   -0.46    1.83
  11   0  -3  234.00   14.05
  11   0  -2    0.91    1.35
  11   0  -1  233.05   13.92
  11   0   0    0.94    1.25
 -11   0   0    1.28    1.99
  11   0   1  213.12   13.23
 -11   0  -1  205.58   14.25
  11   0   2   -0.52    1.68
 -11   0  -2   -0.67    2.17
  11   0   3   20.96    3.77
 -11   0  -3   23.79    4.54
  11   0   4    3.54    1.83
 -11   0  -4    0.74    2.40
  11   0   5  556.49   23.70
 -11   0  -5  591.63   30.70
 -11   0  -5  535.54   24.15
  11   0   5  501.67   28.59
  11   0   6    3.33    2.07
  11   0   6    0.20    0.52
 -11   0  -6    1.55    2.17
 -11   0  -6    0.83    0.84
  11   0   7   85.78    4.35
 -11   0  -7   82.16    8.79
 -11   0  -7   86.58    4.85
  11   0   7   82.21    8.29
  11   0   8    0.61    0.57
 -11   0  -8   -0.83    2.32
  11   0   8   -1.49    1.97
 -11   0  -8   -0.39    0.98
  11   0   9  213.33    9.78
 -11   0  -9  227.31   16.25
 -11   0  -9  213.60   10.33
  11   0   9  188.86   14.72
  11   0  10   -0.82    2.03
  11   0  10   -0.08    0.60
 -11   0 -10   -1.80    2.37
 -11   0 -10    0.14    1.04
  11   0  11   11.15    3.54
  11   0  11   11.81    1.28
 -11   0 -11   13.70    1.66
  11   0  12    0.89    2.20
  11   0  12   -0.27    0.63
 -11   0 -12   -0.77    1.04
 -11   0 -12    1.89    2.17
  11   0  13   10.90    3.62
  11   0  13    8.05    1.15
 -11   0 -13    9.68    1.58
  11   0  14   -0.27    0.70
 -11   0 -14   -0.76    1.09
  11   0  15  216.35   10.35
 -11   0 -15  241.36   10.85
  11   0  16   -0.25    0.60
 -11   0 -16    0.45    1.02
  11   0  17    5.59    0.86
 -11   0 -17    6.26    1.19
 -11   0 -18   -0.17    0.77
 -11   0 -19    5.32    0.92
 -11   0 -20    0.05    0.50
 -11   0 -21    1.39    0.40
 -11   1  17    1.91    0.88
  11   1 -16   45.24    2.75
 -11   1  16   38.25    2.78
 -11   1  15    3.63    1.03
  11   1 -15    4.87    1.07
  11   1 -15    2.32    1.72
  11   1 -14  113.82    8.95
  11   1 -14  113.75    5.40
  11   1 -13    3.31    1.64
  11   1 -13    0.86    0.83
  11   1 -12   -0.65    0.75
  11   1 -12   -0.53    1.92
  11   1 -11  111.33    5.61
  11   1 -11  109.33    8.55
  11   1 -10   39.90    4.73
  11   1  -9   44.04    4.87
  11   1  -8   70.69    6.62
  11   1  -7   16.27    3.16
  11   1  -6   87.94    7.47
  11   1  -5  132.52    9.53
  11   1  -4   54.62    5.59
  11   1  -3    3.34    1.62
  11   1  -2  161.54   10.90
  11   1  -1    5.34    1.89
 -11   1   1   11.30    3.24
  11   1   0  656.38   32.86
 -11   1   0  679.73   34.82
  11   1   1 1085.93   51.31
 -11   1  -1 1111.02   53.13
  11   1   2   36.85    4.96
 -11   1  -2   41.97    5.77
  11   1   3   21.58    3.90
 -11   1  -3   17.17    3.97
 -11   1  -4  121.66   10.60
  11   1   4  107.32    9.24
  11   1   5    2.68    2.09
 -11   1  -5    4.13    0.98
  11   1   6   -0.71    1.64
 -11   1  -6    0.79    1.82
 -11   1  -6    2.48    0.92
 -11   1  -7  103.56    9.77
 -11   1  -7   96.32    5.26
  11   1   7   77.68    8.45
  11   1   8   44.34    6.18
 -11   1  -8   45.71    3.17
 -11   1  -8   46.35    6.75
 -11   1  -9   46.83    3.31
 -11   1  -9   51.70    7.27
  11   1   9   57.08    7.17
 -11   1 -10  157.87    8.23
  11   1  10  153.71   13.04
  11   1  11    0.90    2.22
 -11   1 -11    0.90    1.01
 -11   1 -11   -0.93    2.31
  11   1  12    0.92    2.12
 -11   1 -12    5.19    1.29
 -11   1 -12    6.74    3.13
 -11   1 -13  146.56    7.41
  11   1  13  127.63   12.36
 -11   1 -14   24.57    2.24
 -11   1 -15    6.61    1.31
 -11   1 -16   13.64    1.61
 -11   1 -17    8.28    1.21
 -11   1 -18    9.32    1.15
 -11   1 -19   23.73    1.63
 -11   1 -20    0.31    0.47
  11   2 -15  162.41    7.72
  11   2 -14   24.51    4.07
  11   2 -14   38.70    2.38
  11   2 -13    0.43    0.67
  11   2 -13   -0.51    1.59
  11   2 -12   73.37    6.72
  11   2 -12   71.50    3.89
  11   2 -11    7.94    1.06
  11   2 -11    4.86    2.11
  11   2 -10   26.75    1.95
  11   2 -10   29.41    3.88
  11   2  -9   17.35    1.49
  11   2  -9   16.72    3.10
  11   2  -8   62.89    5.87
  11   2  -7    1.30    1.28
  11   2  -6  345.93   19.13
  11   2  -5   73.59    6.61
  11   2  -4    2.84    1.60
  11   2  -3    2.34    1.46
  11   2  -2    0.93    1.45
 -11   2   2    3.52    1.98
  11   2  -1   16.35    3.03
 -11   2   1   21.02    4.06
  11   2   0  233.37   14.37
 -11   2   0  264.05   16.72
  11   2   1  133.60    9.65
 -11   2  -1  138.70   11.26
  11   2   2  809.55   39.87
 -11   2  -2  857.32   42.42
  11   2   3    4.80    2.02
 -11   2  -3    6.60    2.76
 -11   2  -3    7.52    1.20
  11   2   4  280.36   17.55
 -11   2  -4  302.70   13.84
 -11   2  -4  321.21   19.49
 -11   2  -5   31.08    2.35
 -11   2  -5   37.16    5.51
  11   2   6   -0.63    1.55
 -11   2  -6    1.09    0.88
 -11   2  -7   77.37    8.36
 -11   2  -7   78.96    4.47
  11   2   7   67.86    7.38
 -11   2  -8   70.30    4.21
 -11   2  -8   72.41    8.13
  11   2   8   73.19    7.64
  11   2   9   -1.41    2.08
 -11   2  -9   -0.34    0.94
 -11   2  -9    0.82    2.04
 -11   2 -10  101.70   10.19
 -11   2 -10  102.79    5.43
  11   2  10   88.04    9.05
  11   2  11    5.76    2.99
 -11   2 -11   14.61    1.56
 -11   2 -12   14.01    1.56
 -11   2 -13   73.47    4.21
 -11   2 -14    3.41    0.96
 -11   2 -15   69.88    3.89
 -11   2 -16   32.81    2.19
 -11   2 -17    3.04    0.74
 -11   2 -18   15.32    1.15
 -11   2 -19    5.31    0.55
  12  -6  -2   11.81    0.85
  12  -6  -1    9.01    0.72
  12  -6   0    9.58    0.74
  12  -6   1    0.18    0.32
 -12  -5  13   40.91    2.22
 -12  -5  12    1.08    0.46
 -12  -5  11   35.22    2.01
 -12  -5  10   17.71    1.30
 -12  -5  10   21.89    1.51
 -12  -5   9    2.63    0.72
 -12  -5   9    2.23    0.58
  12  -5  -8    9.17    0.89
 -12  -5   8   11.61    1.03
  12  -5  -7   25.93    1.33
 -12  -5   7   26.43    1.40
 -12  -5   6    3.92    0.74
  12  -5  -6    3.63    0.75
 -12  -5   5    0.65    0.57
  12  -5  -5    0.27    0.64
 -12  -5   4    1.37    0.60
  12  -5  -4    2.35    0.74
  12  -5  -3   21.30    1.40
  12  -5  -3   20.98    1.58
 -12  -5   3   18.75    1.39
  12  -5  -2   12.86    1.10
  12  -5  -2   15.17    1.00
  12  -5  -1    4.27    0.71
  12  -5  -1    6.73    0.91
  12  -5   0    1.24    0.52
  12  -5   1   57.73    3.04
  12  -5   2    4.18    0.73
  12  -5   2    4.33    0.95
  12  -5   3    0.17    0.51
  12  -5   3    0.81    0.79
  12  -5   4    0.34    0.50
  12  -5   4    0.36    0.75
  12  -5   5   29.13    1.76
  12  -5   5   28.40    2.02
  12  -5   6   25.92    1.60
  12  -5   6   26.85    1.91
  12  -5   7   17.33    1.17
  12  -5   8    3.48    0.53
  12  -5   8    5.41    0.90
  12  -5   9   14.78    0.97
  12  -5   9   16.77    1.28
  12  -5  10    7.35    0.78
 -12  -4  17    2.39    0.58
 -12  -4  16    0.68    0.50
 -12  -4  16    0.77    0.65
 -12  -4  16    1.25    0.62
 -12  -4  15    2.43    0.70
 -12  -4  15    2.27    0.93
 -12  -4  14   26.15    2.15
 -12  -4  14   24.62    1.85
 -12  -4  13    6.46    1.13
 -12  -4  13    7.57    1.14
 -12  -4  13    5.14    1.28
 -12  -4  12    2.99    0.96
 -12  -4  12    2.47    1.17
 -12  -4  12    2.08    0.91
 -12  -4  11   11.11    1.67
 -12  -4  11   15.96    1.55
 -12  -4  11   12.65    1.44
 -12  -4  10   12.24    1.70
  12  -4 -10   12.89    1.26
 -12  -4  10   12.82    1.46
  12  -4  -9   46.71    2.73
 -12  -4   9   43.80    3.23
 -12  -4   8    7.55    1.22
 -12  -4   8    5.17    1.36
  12  -4  -8    5.40    0.94
 -12  -4   7   10.90    1.37
 -12  -4   7    8.67    1.52
  12  -4  -7   10.29    1.20
 -12  -4   6    0.47    0.80
 -12  -4   6    0.73    0.96
  12  -4  -6    1.11    0.67
  12  -4  -6    2.33    0.79
 -12  -4   5   20.57    2.08
  12  -4  -5   20.92    1.72
  12  -4  -5   21.94    1.72
 -12  -4   5   21.34    1.81
  12  -4  -4   21.95    1.72
 -12  -4   4   22.44    1.75
 -12  -4   4   17.42    2.00
 -12  -4   3    3.17    0.85
 -12  -4   3    2.58    1.06
  12  -4  -3    2.47    0.84
 -12  -4   2   12.60    1.68
  12  -4  -2   16.98    1.50
 -12  -4   2   14.85    1.38
 -12  -4   1   19.64    2.05
  12  -4  -1   20.60    1.67
  12  -4  -1   23.61    2.01
 -12  -4   1   18.25    1.52
  12  -4   0   77.77    4.00
 -12  -4   0   67.07    4.27
  12  -4   0   76.10    4.33
 -12  -4   0   69.19    3.70
 -12  -4  -1    1.20    0.88
  12  -4   1    0.63    0.70
  12  -4   1    1.91    1.07
  12  -4   2    0.82    0.76
  12  -4   2    0.93    0.80
  12  -4   2    2.44    1.04
  12  -4   3    2.10    0.80
  12  -4   3    1.95    0.92
  12  -4   3    2.94    1.16
  12  -4   4   30.31    2.19
  12  -4   4   31.41    2.22
  12  -4   5    1.54    0.82
  12  -4   5    2.32    0.89
  12  -4   5    1.99    1.09
  12  -4   6    4.09    1.11
  12  -4   6    1.25    0.82
  12  -4   7  106.05    5.53
  12  -4   7  117.63    5.89
  12  -4   8   40.51    2.56
  12  -4   8   41.67    2.81
  12  -4   9    7.36    1.00
  12  -4   9    5.74    1.13
  12  -4  10    4.19    0.83
  12  -4  10    3.48    0.79
  12  -4  10    2.16    0.87
  12  -4  11   20.08    1.52
  12  -4  11   19.52    1.49
  12  -4  11   21.74    1.69
  12  -4  12    9.26    0.96
  12  -4  12    8.76    0.94
  12  -4  12    9.99    1.06
  12  -4  13   15.74    1.13
  12  -4  13   14.65    1.11
  12  -4  13   12.98    1.12
  12  -4  14    2.27    0.48
  12  -4  14    2.55    0.46
 -12  -3  20   22.24    1.52
 -12  -3  19    7.31    1.06
 -12  -3  19    5.28    0.70
 -12  -3  18    0.82    0.44
 -12  -3  18    1.29    0.94
 -12  -3  18    1.03    0.61
 -12  -3  17    3.14    0.70
 -12  -3  17    4.31    1.22
 -12  -3  17    2.78    0.85
 -12  -3  16   29.97    2.58
 -12  -3  16   33.94    2.28
 -12  -3  16   27.76    1.99
 -12  -3  15    2.10    0.87
 -12  -3  15    0.16    1.30
 -12  -3  14    0.10    0.90
 -12  -3  14    0.67    1.29
 -12  -3  13   -1.58    1.45
 -12  -3  12    6.67    1.65
 -12  -3  11    3.62    1.47
  12  -3 -11    1.52    0.68
 -12  -3  10   59.32    4.21
  12  -3 -10   60.88    3.30
 -12  -3   9   74.79    4.81
  12  -3  -9   72.55    3.88
 -12  -3   8  326.35   15.56
  12  -3  -8  324.01   14.73
  12  -3  -8  328.93   14.57
 -12  -3   7    7.49    1.59
  12  -3  -7    7.77    1.16
  12  -3  -7    7.07    1.03
 -12  -3   6   32.09    2.83
  12  -3  -6   30.26    2.23
 -12  -3   5  791.19   34.92
  12  -3  -5  787.25   34.13
  12  -3  -4    3.08    0.97
 -12  -3   4    2.49    1.25
  12  -3  -3  196.58    9.11
 -12  -3   3  186.36    9.72
 -12  -3   2  888.80   38.78
  12  -3  -2  899.86   38.05
  12  -3  -2  886.15   37.97
  12  -3  -2  849.76   38.22
  12  -3  -1  200.88   13.22
  12  -3  -1  225.62   10.25
  12  -3  -1  228.09   10.17
  12  -3  -1  206.38   10.39
 -12  -3   1  218.37   10.89
  12  -3   0  580.90   29.70
 -12  -3   0  589.53   26.63
  12  -3   0  610.04   25.96
  12  -3   0  599.76   25.84
  12  -3   0  568.69   26.11
  12  -3   1   13.29    2.86
 -12  -3  -1   15.67    1.98
  12  -3   1   15.56    1.58
  12  -3   1   16.23    1.53
  12  -3   2   45.20    5.34
  12  -3   2   48.71    3.02
 -12  -3  -2   52.17    3.71
  12  -3   3   18.30    3.46
  12  -3   3   22.55    1.81
 -12  -3  -3   19.56    2.21
  12  -3   3   16.36    1.81
  12  -3   4   32.21    4.69
  12  -3   4   36.60    2.54
 -12  -3  -4   32.10    2.83
  12  -3   4   37.75    2.65
  12  -3   5   52.56    3.13
  12  -3   5   44.30    3.10
  12  -3   6  310.34   13.61
  12  -3   6  281.52   13.63
  12  -3   7   27.43    2.20
  12  -3   7   29.32    2.29
  12  -3   8   64.53    3.72
  12  -3   8   61.32    3.78
  12  -3   9   12.90    1.47
  12  -3   9    8.84    1.31
  12  -3  10    1.53    0.92
  12  -3  11    6.24    1.15
  12  -3  11    4.51    0.98
  12  -3  12   50.98    3.09
  12  -3  12   51.62    3.08
  12  -3  13    0.76    0.79
  12  -3  13    1.47    0.73
  12  -3  14   37.05    2.21
  12  -3  14   38.31    2.35
  12  -3  15    5.93    0.88
  12  -3  15    8.70    0.97
  12  -3  16   50.11    2.79
  12  -3  16   58.27    2.86
  12  -3  17    9.94    0.81
  12  -3  17   10.08    0.80
 -12  -2  22    0.70    0.53
 -12  -2  21    0.68    0.78
 -12  -2  20    4.44    1.11
 -12  -2  20    4.97    0.69
 -12  -2  19    1.23    1.11
 -12  -2  19    0.88    0.62
 -12  -2  18   23.88    2.32
 -12  -2  18   23.56    1.82
 -12  -2  17    7.41    0.96
 -12  -2  17    7.88    1.68
 -12  -2  16   32.92    2.86
 -12  -2  16   30.48    2.12
  12  -2 -15   64.22    3.43
 -12  -2  15   54.52    4.05
  12  -2 -14    6.66    0.99
  12  -2 -13    7.40    1.06
  12  -2 -13    5.22    2.09
  12  -2 -12    9.61    1.17
  12  -2 -12    8.80    2.55
  12  -2 -11    2.70    0.79
  12  -2 -11    3.56    2.07
  12  -2 -11    2.83    0.65
  12  -2 -10   25.96    1.86
  12  -2 -10   21.23    3.63
  12  -2 -10   23.92    1.61
  12  -2  -9   12.64    2.73
  12  -2  -9   10.64    1.02
  12  -2  -8   25.00    3.70
  12  -2  -8   21.59    1.71
  12  -2  -8   20.28    1.46
  12  -2  -7  164.97    7.83
  12  -2  -7  162.42    7.58
 -12  -2   6   13.19    1.80
  12  -2  -6   11.55    1.24
  12  -2  -6   10.89    2.70
 -12  -2   5   54.14    3.63
  12  -2  -5   51.35    2.98
  12  -2  -5   45.07    5.31
  12  -2  -4  210.54   13.65
 -12  -2   4  223.92   10.83
  12  -2  -4  219.96   10.08
 -12  -2   4  219.57   10.37
  12  -2  -3   67.69    6.72
 -12  -2   3   78.56    4.74
  12  -2  -3   78.76    4.10
 -12  -2   3   82.41    8.44
  12  -2  -3   78.36    3.96
 -12  -2   3   76.80    4.29
  12  -2  -2  201.94   13.23
 -12  -2   2  204.88   10.34
 -12  -2   2  206.45   14.99
  12  -2  -2  208.69    9.70
  12  -2  -2  213.30    9.59
 -12  -2   2  215.04    9.97
 -12  -2   1   10.26    1.59
  12  -2  -1    8.04    1.07
  12  -2  -1   10.79    2.66
  12  -2  -1    9.09    1.03
 -12  -2   1   10.69    1.22
 -12  -2   1   12.10    3.19
  12  -2   0  290.51   16.02
  12  -2   0  268.10   16.89
 -12  -2   0  288.65   13.99
  12  -2   0  289.70   13.34
 -12  -2   0  283.30   18.95
  12  -2   0  320.09   13.37
 -12  -2   0  288.19   13.57
  12  -2   0  300.89   13.62
  12  -2   1  292.21   17.37
 -12  -2  -1  311.02   14.19
  12  -2   1  291.27   13.46
 -12  -2  -1  269.41   18.79
  12  -2   1  317.84   13.49
 -12  -2  -1  286.83   13.66
  12  -2   1  293.29   13.70
  12  -2   2   32.24    2.21
  12  -2   2   29.09    4.40
  12  -2   2   30.93    2.10
 -12  -2  -2   32.47    2.69
 -12  -2  -2   29.07    2.30
  12  -2   2   30.37    2.30
 -12  -2  -2   34.37    5.65
 -12  -2  -3    5.41    1.35
  12  -2   3    6.81    2.50
  12  -2   3    5.17    1.02
 -12  -2  -3    5.60    2.81
  12  -2   3    7.56    1.21
 -12  -2  -3    5.31    1.12
  12  -2   4   -1.20    1.94
  12  -2   4    1.37    0.78
 -12  -2  -4    1.13    1.12
 -12  -2  -4    0.80    2.11
 -12  -2  -4    1.34    0.88
  12  -2   4    0.88    0.81
  12  -2   5  233.45   16.18
 -12  -2  -5  269.04   12.91
  12  -2   5  270.74   12.28
 -12  -2  -5  279.67   18.13
 -12  -2  -5  255.14   12.41
  12  -2   5  274.75   12.37
  12  -2   6  109.89    9.96
  12  -2   6  133.46    6.57
 -12  -2  -6  130.92   11.47
 -12  -2  -6  127.25    6.68
  12  -2   6  130.60    6.60
  12  -2   7   25.84    2.13
  12  -2   7   24.20    4.37
 -12  -2  -7   28.47    2.26
 -12  -2  -7   18.57    4.59
  12  -2   7   23.07    2.02
  12  -2   8   49.35    3.12
  12  -2   8   43.96    6.01
 -12  -2  -8   44.70    3.16
 -12  -2  -8   45.02    6.56
  12  -2   8   47.53    3.04
  12  -2   9    0.74    1.71
  12  -2   9    2.82    0.94
 -12  -2  -9    1.97    0.98
 -12  -2  -9    3.43    2.41
  12  -2   9    4.87    1.09
  12  -2  10   31.78    5.49
  12  -2  10   40.59    2.86
 -12  -2 -10   41.66    2.90
 -12  -2 -10   29.20    5.50
  12  -2  10   49.20    2.95
  12  -2  11   14.57    1.64
 -12  -2 -11   15.37    1.66
  12  -2  11   17.12    1.63
  12  -2  12    0.87    0.86
 -12  -2 -12    2.17    0.88
  12  -2  12    2.90    0.91
  12  -2  13   76.67    4.17
 -12  -2 -13   70.32    4.08
  12  -2  14    0.10    0.79
 -12  -2 -14   -0.55    0.81
  12  -2  15  104.57    5.41
 -12  -2 -15  111.14    5.40
  12  -2  16    6.10    0.92
 -12  -2 -16    5.64    0.85
  12  -2  17    0.31    0.55
 -12  -2 -17   -0.25    0.49
 -12  -2 -18   10.39    0.78
  12  -2  18   12.96    0.98
 -12  -1  22    1.63    0.92
 -12  -1  21    6.57    1.39
 -12  -1  20    0.15    1.21
 -12  -1  19   12.18    1.89
 -12  -1  18    6.80    1.66
 -12  -1  17   52.97    3.96
  12  -1 -17   52.56    3.12
  12  -1 -16   75.09    4.11
 -12  -1  16   74.93    4.95
  12  -1 -15   22.36    1.88
 -12  -1  15   24.83    2.64
  12  -1 -15   27.00    4.30
  12  -1 -14   17.58    1.68
 -12  -1  14   22.92    2.49
  12  -1 -14   21.10    3.92
  12  -1 -13    0.89    0.83
 -12  -1  13    3.08    1.41
  12  -1 -13    0.58    1.71
  12  -1 -12  132.86    6.60
 -12  -1  12  134.04    7.34
  12  -1 -12  125.42    9.92
  12  -1 -11    1.14    0.83
 -12  -1  11    0.51    1.21
  12  -1 -11    0.54    1.61
  12  -1 -10    4.29    2.13
 -12  -1  10    3.97    1.32
 -12  -1   9  151.07    7.85
  12  -1  -9  136.55   10.29
 -12  -1   8   16.88    1.93
  12  -1  -8   14.01    1.32
  12  -1  -8   17.21    3.45
 -12  -1   7   19.83    2.05
  12  -1  -7   18.09    1.47
  12  -1  -7   21.30    3.64
  12  -1  -6  219.23   13.50
 -12  -1   6  198.20    9.83
  12  -1  -6  197.20    9.12
  12  -1  -5  426.85   22.72
 -12  -1   5  426.54   18.89
  12  -1  -5  405.88   18.10
  12  -1  -4  103.17    8.46
 -12  -1   4  102.71    5.70
  12  -1  -4  105.68    5.10
 -12  -1   3   34.62    2.55
  12  -1  -3   31.25    1.98
  12  -1  -3   28.69    4.08
 -12  -1   2   14.21    1.66
  12  -1  -2   17.48    3.32
  12  -1  -2   18.17    1.36
 -12  -1   1    7.49    1.27
  12  -1  -1    6.44    0.84
  12  -1  -1    3.75    2.20
 -12  -1   1    3.73    2.80
 -12  -1   0    1.56    0.97
  12  -1   0    2.73    1.91
  12  -1   0    2.88    0.59
 -12  -1   0   -0.75    2.11
  12  -1   0    1.43    0.62
 -12  -1  -1   24.71    2.15
  12  -1   1   22.72    1.65
  12  -1   1   21.93    3.81
 -12  -1  -1   24.82    2.03
 -12  -1  -1   22.24    4.59
 -12  -1  -2   16.57    1.83
  12  -1   2   14.31    1.30
  12  -1   2   18.92    3.69
 -12  -1  -2   17.79    1.72
  12  -1   2   15.59    1.42
 -12  -1  -2   13.47    3.76
  12  -1   3  102.90    9.14
  12  -1   3  114.14    5.45
 -12  -1  -3  112.90   10.75
 -12  -1  -3  109.97    6.03
 -12  -1  -3  105.86    5.80
  12  -1   3  111.68    5.58
 -12  -1  -4  490.26   22.22
  12  -1   4  502.70   21.56
 -12  -1  -4  510.41   28.91
 -12  -1  -4  496.17   22.02
  12  -1   4  480.31   21.62
  12  -1   4  483.48   26.84
 -12  -1  -5  199.58    9.85
  12  -1   5  197.76    9.17
 -12  -1  -5  208.49    9.71
  12  -1   5  187.97    9.18
 -12  -1  -5  200.43   15.18
  12  -1   5  200.21   14.23
  12  -1   6    0.75    2.20
  12  -1   6    0.44    0.63
 -12  -1  -6    3.47    2.43
 -12  -1  -6    0.54    0.99
  12  -1   6    1.78    0.73
  12  -1   7   10.22    3.14
  12  -1   7    9.72    1.17
 -12  -1  -7    7.11    3.24
 -12  -1  -7    8.44    1.44
  12  -1   7    7.18    1.03
  12  -1   8   -0.82    2.04
  12  -1   8    0.85    0.73
 -12  -1  -8    1.85    2.60
 -12  -1  -8    0.44    1.14
  12  -1   8    1.32    0.67
 -12  -1  -9  299.52   19.35
 -12  -1  -9  223.64   11.96
  12  -1   9  250.33   11.47
  12  -1   9  269.18   11.68
  12  -1   9  264.10   17.91
  12  -1  10  120.06    5.98
 -12  -1 -10  123.31   11.82
 -12  -1 -10  111.25    6.36
  12  -1  10  121.76   11.36
 -12  -1 -11  309.61   20.61
  12  -1  11  284.19   13.11
 -12  -1 -11  289.61   13.46
  12  -1  11  266.60   19.28
  12  -1  12   -0.90    2.53
  12  -1  12    2.74    0.96
 -12  -1 -12    1.83    1.06
 -12  -1 -12    2.94    2.90
  12  -1  13    0.50    0.78
 -12  -1 -13    0.89    1.00
  12  -1  14   39.11    2.66
 -12  -1 -14   49.53    3.13
  12  -1  15   12.41    1.32
 -12  -1 -15   13.50    1.60
  12  -1  16    6.23    0.96
 -12  -1 -16    8.71    1.27
  12  -1  17    0.40    0.56
 -12  -1 -17    0.41    0.76
  12  -1  18    7.66    0.84
 -12  -1 -18    7.81    0.98
 -12  -1 -19    7.24    0.79
 -12  -1 -20    0.29    0.29
 -12   0  22   92.22    4.52
 -12   0  21    0.87    0.85
 -12   0  20   90.34    5.04
 -12   0  19   -0.14    1.09
 -12   0  18  178.74    9.15
 -12   0  17    0.68    1.21
  12   0 -17    0.09    0.81
  12   0 -16   63.83    3.73
 -12   0  16   69.35    4.46
  12   0 -15    1.16    0.94
 -12   0  15    1.23    1.34
  12   0 -15    0.58    1.45
  12   0 -14  104.39    9.07
  12   0 -14  116.63    5.97
 -12   0  14  123.79    6.73
  12   0 -13    0.10    0.81
 -12   0  13   -0.67    1.18
  12   0 -13    1.13    1.84
  12   0 -12  282.56   12.81
 -12   0  12  283.48   13.50
  12   0 -12  260.72   16.46
  12   0 -11    0.53    1.41
 -12   0  11   -1.09    1.16
  12   0 -10    0.52    1.77
 -12   0  10    1.79    1.08
  12   0  -9    1.02    1.58
 -12   0   9    0.28    0.93
  12   0  -8   86.09    7.69
 -12   0   8   90.10    5.07
 -12   0   7   -0.13    0.83
  12   0  -7    0.55    1.54
  12   0  -6  235.25   15.11
  12   0  -6  254.32   11.25
  12   0  -5   -0.23    0.46
  12   0  -5   -0.52    1.83
  12   0  -4  113.95    9.11
  12   0  -4  128.30    5.93
  12   0  -3   -0.17    0.44
  12   0  -3   -0.51    1.42
  12   0  -2    8.10    2.48
  12   0  -1    0.51    1.80
 -12   0   1   -2.87    2.51
  12   0   0    6.79    2.36
 -12   0   0    6.49    2.88
  12   0   1    1.09    1.61
 -12   0  -1   -0.73    1.93
  12   0   2  460.94   26.73
  12   0   2  535.25   22.44
 -12   0  -2  504.41   28.71
 -12   0  -2  502.11   22.88
 -12   0  -3   -0.81    0.97
  12   0   3   -0.60    1.86
  12   0   3   -0.19    0.52
 -12   0  -3    0.79    2.21
 -12   0  -3   -0.68    0.82
 -12   0  -4  251.82   11.75
  12   0   4  244.52   10.98
 -12   0  -4  266.55   17.66
 -12   0  -4  238.17   11.46
  12   0   4  233.78   15.57
  12   0   5   -0.68    1.79
  12   0   5    0.21    0.50
 -12   0  -5   -0.83    2.69
 -12   0  -5   -0.12    0.83
  12   0   6   71.72    3.79
 -12   0  -6   77.85    8.67
 -12   0  -6   74.02    4.34
  12   0   6   75.84    7.86
  12   0   7   -0.68    0.59
 -12   0  -7    2.55    2.11
 -12   0  -7    0.27    0.97
  12   0   7    0.75    1.86
  12   0   8  298.85   13.21
 -12   0  -8  304.21   20.25
 -12   0  -8  289.48   13.81
  12   0   8  273.32   18.80
  12   0   9    0.82    2.17
  12   0   9    0.08    0.58
 -12   0  -9   -0.93    2.29
 -12   0  -9   -0.29    1.05
  12   0  10   32.32    2.14
 -12   0 -10   33.46    2.74
  12   0  10   22.88    4.88
 -12   0 -10   37.82    6.34
  12   0  11   -1.74    2.82
  12   0  11    0.76    0.63
 -12   0 -11    0.13    1.03
 -12   0 -11   -1.93    2.39
  12   0  12  988.27   43.07
 -12   0 -12 1084.04   52.37
 -12   0 -12 1029.65   43.63
  12   0  12  952.17   50.53
  12   0  13   -0.08    0.62
 -12   0 -13    0.26    1.06
  12   0  14  110.20    5.58
 -12   0 -14  119.16    6.09
  12   0  15   -0.46    0.65
 -12   0 -15    0.11    1.02
 -12   0 -16   14.07    1.61
 -12   0 -17    0.18    0.81
 -12   0 -18   49.53    2.85
 -12   0 -19    0.34    0.56
 -12   0 -20  108.28    4.96
  12   1 -17   49.69    3.01
  12   1 -16   78.35    4.26
  12   1 -15   19.75    3.79
  12   1 -15   25.34    1.96
  12   1 -14   20.04    1.73
  12   1 -14   15.08    3.48
  12   1 -13    1.98    0.93
  12   1 -13    1.71    1.69
  12   1 -12  125.00    6.24
  12   1 -12  119.45    9.51
  12   1 -11    0.38    0.78
  12   1 -11   -1.62    2.14
  12   1 -10    6.88    2.49
  12   1  -9  160.29   11.12
  12   1  -8   12.00    3.02
  12   1  -7   28.46    4.18
  12   1  -6  192.77   12.83
  12   1  -5  384.92   21.30
  12   1  -4  109.83    8.76
  12   1  -3   35.57    4.66
  12   1  -2   15.40    3.17
  12   1  -1    5.39    2.27
 -12   1   1    8.93    3.05
  12   1   0   -0.55    1.79
 -12   1   0    0.75    2.22
  12   1   1   17.71    3.51
 -12   1  -1   24.45    1.99
 -12   1  -1   21.47    4.47
  12   1   2   20.50    3.85
 -12   1  -2   15.90    1.64
 -12   1  -2   20.66    4.39
  12   1   3  117.32    9.49
 -12   1  -3  115.03   10.65
 -12   1  -3  105.71    5.71
 -12   1  -4  514.14   28.75
 -12   1  -4  487.13   21.75
  12   1   4  465.36   26.56
 -12   1  -5  212.26   15.48
 -12   1  -5  197.40    9.70
  12   1   5  201.35   14.32
  12   1   6   -0.76    2.12
 -12   1  -6    0.86    1.98
 -12   1  -6    2.42    1.02
  12   1   7    9.53    3.34
 -12   1  -7    9.71    3.71
 -12   1  -7    8.37    1.48
  12   1   8    0.83    2.33
 -12   1  -8    1.84    2.28
 -12   1  -8    1.44    1.16
 -12   1  -9  249.07   12.01
  12   1   9  225.07   17.02
 -12   1 -10  110.71    6.17
  12   1  10   99.88   10.53
 -12   1 -11  283.92   13.31
 -12   1 -11  302.72   20.37
  12   1  11  264.32   19.11
 -12   1 -12    1.30    1.10
 -12   1 -12    1.95    2.58
 -12   1 -13   -0.38    1.01
 -12   1 -14   44.26    3.02
 -12   1 -15   13.84    1.64
 -12   1 -16    7.64    1.23
 -12   1 -17   -0.25    0.80
 -12   1 -18   10.58    1.12
 -12   1 -19    5.30    0.71
 -12   1 -20    0.12    0.30
  12   2 -15   60.51    3.38
  12   2 -14    6.01    0.98
  12   2 -13    4.92    0.90
  12   2 -13    4.13    1.94
  12   2 -12   11.32    1.23
  12   2 -12    6.67    2.19
  12   2 -11    3.08    0.85
  12   2 -11    7.04    2.40
  12   2 -10   24.70    1.82
  12   2 -10   19.06    3.47
  12   2  -9    7.69    2.18
  12   2  -8   28.03    4.00
  12   2  -7  183.40   11.83
  12   2  -6    6.29    2.26
  12   2  -5   51.67    5.63
  12   2  -4  223.93   14.07
 -12   2   4  226.58   10.67
  12   2  -3   72.48    7.01
 -12   2   3   87.88    8.89
 -12   2   3   84.89    4.60
  12   2  -2  208.40   13.39
 -12   2   2  225.58   15.77
 -12   2   2  211.37   10.06
  12   2  -1    6.69    2.25
 -12   2   1   11.17    1.28
 -12   2   1   10.10    3.11
  12   2   0  269.63   16.65
 -12   2   0  256.57   18.39
 -12   2   0  298.62   13.37
  12   2   1  263.95   16.60
 -12   2  -1  291.90   19.06
 -12   2  -1  288.94   13.19
  12   2   2   23.24    3.82
 -12   2  -2   28.95    2.22
  12   2   3    5.72    2.15
 -12   2  -3    7.29    3.13
 -12   2  -3    5.36    1.15
  12   2   4    0.60    1.78
 -12   2  -4    0.50    0.81
  12   2   5  244.11   16.01
 -12   2  -5  269.10   17.78
 -12   2  -5  254.53   12.03
  12   2   6  111.20    9.91
 -12   2  -6  124.04    6.55
  12   2   7   20.89    4.05
 -12   2  -7   22.75    2.12
 -12   2  -7   22.08    4.79
 -12   2  -8   41.31    3.00
 -12   2  -8   49.56    6.83
  12   2   8   48.19    6.04
  12   2   9    2.10    1.86
 -12   2  -9    3.44    1.09
 -12   2  -9    1.72    2.28
 -12   2 -10   41.03    2.85
 -12   2 -10   51.90    7.07
 -12   2 -11   15.80    1.68
 -12   2 -12    1.12    0.80
 -12   2 -13   80.06    4.43
 -12   2 -14    0.10    0.80
 -12   2 -15  110.56    5.52
 -12   2 -16    5.24    0.85
 -12   2 -17    0.05    0.55
 -12   2 -18   11.68    0.85
 -13  -5  11    0.47    0.53
 -13  -5  10    2.50    0.62
 -13  -5  10    0.20    0.25
 -13  -5   9    0.04    0.20
 -13  -5   9   10.94    0.92
  13  -5  -8   41.36    2.25
 -13  -5   8   40.82    2.33
  13  -5  -7   10.85    0.98
 -13  -5   7   10.08    1.01
 -13  -5   6    7.03    0.84
  13  -5  -6    7.13    0.85
  13  -5  -5   36.63    2.11
 -13  -5   5   34.13    2.03
 -13  -5   4    0.31    0.48
  13  -5  -4   -0.49    0.57
 -13  -5   3   -0.19    0.29
  13  -5  -3    3.25    0.74
  13  -5  -2   48.03    2.55
  13  -5  -2   47.63    2.68
  13  -5  -1    6.55    0.79
  13  -5  -1    7.63    0.95
  13  -5   0   30.70    1.83
  13  -5   1   45.38    2.46
  13  -5   2    4.26    0.65
  13  -5   3   24.66    1.56
  13  -5   4    1.55    0.50
  13  -5   5   13.11    1.01
  13  -5   6    1.12    0.43
  13  -5   7    2.17    0.43
 -13  -4  16   16.60    1.28
 -13  -4  16   17.68    1.17
 -13  -4  15    0.91    0.58
 -13  -4  15    0.08    0.75
 -13  -4  14    8.58    1.05
 -13  -4  14    7.29    1.22
 -13  -4  14    9.24    1.10
 -13  -4  13    5.63    1.00
 -13  -4  13    5.80    1.24
 -13  -4  13    5.55    1.03
 -13  -4  12   -0.26    0.80
 -13  -4  12   -0.38    1.00
 -13  -4  12    0.60    0.76
 -13  -4  11   76.63    4.60
 -13  -4  11   76.56    4.20
 -13  -4  11   80.56    4.26
 -13  -4  10    6.67    1.39
  13  -4 -10    6.75    0.90
 -13  -4  10    8.75    1.16
 -13  -4   9   10.16    1.28
  13  -4  -9    9.66    1.04
 -13  -4   9    6.95    1.37
 -13  -4   8    2.05    0.91
 -13  -4   8    1.44    1.10
  13  -4  -8    0.67    0.68
  13  -4  -7   19.68    1.59
 -13  -4   7   18.65    1.67
 -13  -4   7   22.77    2.14
 -13  -4   6    7.55    1.14
 -13  -4   6    5.90    1.36
  13  -4  -6   10.46    1.15
  13  -4  -6    8.51    1.07
 -13  -4   5    3.58    0.90
 -13  -4   5    2.45    1.15
  13  -4  -5    2.68    0.87
  13  -4  -5    2.63    0.79
 -13  -4   4    8.34    1.09
  13  -4  -4    6.72    1.05
 -13  -4   4    7.31    1.38
 -13  -4   3   13.24    1.70
  13  -4  -3   14.81    1.42
 -13  -4   3   13.03    1.31
 -13  -4   2    4.92    0.88
 -13  -4   2    5.92    1.26
  13  -4  -2    5.72    0.98
 -13  -4   1    0.21    0.56
 -13  -4   1    0.83    0.90
  13  -4  -1    0.09    0.74
 -13  -4   0   16.61    1.85
  13  -4   0   17.58    1.56
  13  -4   0   17.79    1.83
 -13  -4  -1    3.14    1.03
  13  -4   1    2.27    0.83
  13  -4   1    2.83    1.13
  13  -4   2   69.65    3.97
  13  -4   2   78.56    4.09
  13  -4   2   75.95    4.39
  13  -4   3   46.89    2.88
  13  -4   3   49.89    2.94
  13  -4   4    7.69    1.10
  13  -4   4   10.05    1.17
  13  -4   5   45.41    2.68
  13  -4   5   49.12    3.05
  13  -4   6   -0.17    0.67
  13  -4   6   -0.25    0.67
  13  -4   6    1.02    0.97
  13  -4   7  100.57    5.05
  13  -4   7  100.23    5.04
  13  -4   7   99.34    5.31
  13  -4   8   32.64    2.06
  13  -4   8   26.84    1.96
  13  -4   8   29.40    2.24
  13  -4   9   23.64    1.69
  13  -4   9   24.08    1.88
  13  -4  10    1.08    0.60
  13  -4  10    0.57    0.68
  13  -4  11    0.11    0.50
  13  -4  11    0.07    0.60
  13  -4  12   49.85    2.62
  13  -4  12   51.12    2.62
  13  -4  13    8.78    0.75
  13  -4  13    8.07    0.73
 -13  -3  19    1.05    0.65
 -13  -3  19    0.20    0.39
 -13  -3  18    5.64    1.09
 -13  -3  18    5.67    0.77
 -13  -3  17   27.00    2.17
 -13  -3  17   27.15    1.80
 -13  -3  17   21.46    1.52
 -13  -3  16    4.50    0.83
 -13  -3  16    3.39    1.21
 -13  -3  16    5.41    1.02
 -13  -3  15   54.27    3.84
 -13  -3  15   61.93    3.35
 -13  -3  14    0.56    0.84
 -13  -3  14    0.63    1.25
 -13  -3  13    6.36    1.57
 -13  -3  12   68.97    4.61
 -13  -3  11   -0.89    1.35
  13  -3 -11   -0.07    0.53
 -13  -3  10   41.94    3.35
  13  -3 -10   38.62    2.34
 -13  -3   9  227.20   11.05
  13  -3  -9  212.45    9.85
 -13  -3   8  155.83    8.52
  13  -3  -8  167.94    7.75
  13  -3  -8  155.60    7.50
 -13  -3   7   25.05    2.67
  13  -3  -7   28.00    2.06
  13  -3  -7   26.30    1.88
 -13  -3   6    0.88    1.25
  13  -3  -6    0.28    0.78
  13  -3  -6    0.40    0.67
 -13  -3   5  430.94   19.67
  13  -3  -5  419.92   18.83
  13  -3  -4  243.61   11.18
 -13  -3   4  237.39   11.90
 -13  -3   3    2.58    1.27
 -13  -3   2   38.24    3.15
 -13  -3   1   31.72    2.85
  13  -3  -1   30.20    2.13
  13  -3  -1   34.31    2.53
 -13  -3   0   15.60    2.00
  13  -3   0   15.87    1.50
  13  -3   0   17.41    1.84
  13  -3   1   56.17    3.24
 -13  -3  -1   52.12    3.78
 -13  -3  -2   10.20    1.77
  13  -3   2   10.88    1.28
  13  -3   2   12.83    1.61
  13  -3   3    4.26    1.94
 -13  -3  -3    5.32    1.43
  13  -3   3    5.19    1.00
  13  -3   3    4.05    1.07
  13  -3   4    3.88    1.94
  13  -3   4    2.80    0.94
  13  -3   4    3.18    1.09
  13  -3   5   10.39    2.63
  13  -3   5   12.15    1.47
  13  -3   5   11.13    1.50
  13  -3   6   12.99    1.48
  13  -3   6   12.29    1.55
  13  -3   7   23.43    2.03
  13  -3   7   24.91    2.00
  13  -3   7   24.90    2.10
  13  -3   8    5.52    1.23
  13  -3   8    7.30    1.15
  13  -3   8    5.78    1.19
  13  -3   9    2.53    0.99
  13  -3   9    1.64    0.87
  13  -3   9    2.50    0.99
  13  -3  10   -0.48    0.81
  13  -3  10   -0.09    0.80
  13  -3  10    0.82    0.84
  13  -3  11   61.38    3.62
  13  -3  11   66.38    3.63
  13  -3  11   65.68    3.64
  13  -3  12    1.33    0.81
  13  -3  12    1.28    0.77
  13  -3  12    1.72    0.70
  13  -3  13   21.44    1.66
  13  -3  13   21.59    1.62
  13  -3  14   12.37    1.14
  13  -3  15    4.57    0.70
  13  -3  16    1.88    0.46
 -13  -2  21   11.28    1.15
 -13  -2  20    6.18    1.13
 -13  -2  19   42.74    2.96
 -13  -2  19   45.64    2.51
 -13  -2  18   21.24    2.07
 -13  -2  18   21.56    1.64
 -13  -2  17   23.44    2.26
 -13  -2  17   20.70    1.55
 -13  -2  16   16.61    2.16
  13  -2 -15   12.09    1.23
 -13  -2  15   11.81    1.84
  13  -2 -14   96.68    4.87
 -13  -2  14   93.27    5.68
 -13  -2  13   -0.35    1.31
  13  -2 -13    0.25    0.66
  13  -2 -12    6.56    1.03
  13  -2 -12    4.70    2.20
  13  -2 -11   96.17    4.90
  13  -2 -11   86.76    7.74
  13  -2 -10   33.65    2.27
  13  -2 -10   30.58    4.30
  13  -2  -9    3.57    1.66
  13  -2  -8   17.82    3.31
  13  -2  -8   21.66    1.71
  13  -2  -8   19.75    1.42
  13  -2  -7  184.12    8.53
  13  -2  -7  175.76    8.22
  13  -2  -6  423.87   18.69
  13  -2  -6  416.07   22.99
  13  -2  -5  120.46    9.35
  13  -2  -5  112.10    5.77
 -13  -2   5  122.84    6.16
  13  -2  -4   11.24    1.23
  13  -2  -4   12.82    3.03
 -13  -2   4   13.81    1.89
 -13  -2   4   10.11    3.64
 -13  -2   4   10.40    1.41
 -13  -2   3   21.72    2.33
  13  -2  -3   23.55    1.75
  13  -2  -3   20.52    1.52
  13  -2  -3   17.73    3.48
 -13  -2   3   22.53    1.94
 -13  -2   3   15.81    4.29
  13  -2  -2  479.60   25.90
 -13  -2   2  506.15   22.37
  13  -2  -2  484.45   21.51
 -13  -2   2  452.71   27.84
  13  -2  -2  496.49   21.37
 -13  -2   2  486.93   21.83
 -13  -2   1   23.19    2.40
  13  -2  -1   24.90    1.90
  13  -2  -1   24.48    3.90
  13  -2  -1   24.99    1.78
 -13  -2   1   31.74    2.21
 -13  -2   1   18.13    4.29
 -13  -2   0   18.03    2.08
  13  -2   0   18.77    1.61
  13  -2   0   18.54    3.57
  13  -2   0   18.57    1.50
 -13  -2   0   17.83    1.73
  13  -2   0   16.56    1.77
 -13  -2   0   15.07    4.06
  13  -2   1  113.31    9.46
 -13  -2  -1  106.93    6.62
  13  -2   1  122.21    6.11
 -13  -2  -1  115.48   11.01
  13  -2   1  131.90    6.10
 -13  -2  -1  123.41    6.36
  13  -2   1  125.46    6.36
  13  -2   2   54.25    5.99
  13  -2   2   49.69    3.17
 -13  -2  -2   54.16    7.33
  13  -2   2   60.24    3.22
 -13  -2  -2   55.71    3.44
  13  -2   2   56.49    3.48
 -13  -2  -2   46.32    3.69
  13  -2   3   68.58    7.09
 -13  -2  -3   73.88    4.86
  13  -2   3   76.71    4.30
 -13  -2  -3   60.91    7.94
  13  -2   3   81.61    4.24
 -13  -2  -3   80.85    4.56
  13  -2   3   84.19    4.53
  13  -2   4  207.05   15.05
  13  -2   4  244.73   11.30
 -13  -2  -4  246.45   17.29
 -13  -2  -4  238.06   11.52
  13  -2   4  253.13   11.49
 -13  -2  -4  245.33   11.99
 -13  -2  -5    7.94    1.61
  13  -2   5    3.27    2.14
  13  -2   5    8.95    1.31
 -13  -2  -5    3.38    2.87
 -13  -2  -5    9.37    1.34
  13  -2   5    8.30    1.30
  13  -2   6   23.16    1.98
  13  -2   6   21.06    4.15
 -13  -2  -6   24.35    2.16
 -13  -2  -6   26.91    5.17
  13  -2   6   26.18    2.11
  13  -2   7   27.44    2.13
 -13  -2  -7   23.15    2.15
 -13  -2  -7   24.63    5.11
  13  -2   7   18.27    4.07
  13  -2   7   24.00    2.08
  13  -2   8   -0.72    1.90
  13  -2   8   -0.11    0.84
 -13  -2  -8   -0.88    2.17
 -13  -2  -8   -0.27    1.00
  13  -2   8    0.92    0.86
  13  -2   9   15.84    1.67
  13  -2   9   14.53    3.45
 -13  -2  -9   14.91    1.66
 -13  -2  -9   18.22    4.41
  13  -2   9   12.73    1.49
  13  -2  10   18.65    1.79
 -13  -2 -10   17.93    1.82
  13  -2  10   19.90    1.76
  13  -2  11   16.00    1.63
 -13  -2 -11   15.58    1.62
  13  -2  11   15.83    1.55
  13  -2  12   42.29    2.73
 -13  -2 -12   39.20    2.67
  13  -2  13   30.38    2.14
 -13  -2 -13   28.44    2.11
  13  -2  14   38.49    2.43
 -13  -2 -14   36.29    2.37
 -13  -2 -15   16.68    1.37
  13  -2  15   16.35    1.41
 -13  -2 -16   20.42    1.38
  13  -2  16   18.63    1.42
 -13  -2 -17   11.45    0.86
  13  -2  17   12.66    1.00
  13  -2  18   16.57    1.08
 -13  -1  22   12.90    1.24
 -13  -1  21    3.75    1.15
 -13  -1  20   99.89    5.54
 -13  -1  19   13.63    1.92
 -13  -1  18    5.65    1.55
 -13  -1  17    1.77    1.54
  13  -1 -17    0.51    0.75
 -13  -1  16    8.08    1.83
  13  -1 -16    9.99    1.22
 -13  -1  15    6.75    1.69
  13  -1 -15    8.10    1.18
  13  -1 -14   83.54    7.88
  13  -1 -14   87.26    4.67
 -13  -1  14   87.72    5.53
 -13  -1  13    7.52    1.80
  13  -1 -13    9.88    1.29
  13  -1 -13    8.81    2.77
  13  -1 -12   58.19    3.43
 -13  -1  12   59.67    4.16
  13  -1 -11   78.19    4.31
 -13  -1  11   77.63    5.02
  13  -1 -11   81.01    7.45
  13  -1 -10   11.92    3.13
 -13  -1  10   11.00    1.85
  13  -1  -9   35.34    4.87
 -13  -1   9   38.19    3.15
 -13  -1   8    3.36    1.33
  13  -1  -8    3.81    0.87
  13  -1  -8    4.94    2.17
 -13  -1   7   24.37    2.36
  13  -1  -7   23.00    1.70
  13  -1  -7   21.84    4.05
  13  -1  -6  197.84   13.94
 -13  -1   6  219.89   10.69
  13  -1  -6  215.46    9.86
 -13  -1   5   23.56    2.22
  13  -1  -5   19.17    1.53
  13  -1  -5   16.65    3.53
  13  -1  -4  201.53   13.87
 -13  -1   4  218.42   10.57
  13  -1  -4  213.66    9.76
  13  -1  -3  124.84    9.64
 -13  -1   3  119.31    6.37
  13  -1  -3  115.18    5.63
 -13  -1   3  114.97    6.08
  13  -1  -2  151.95   11.04
 -13  -1   2  153.44    7.74
  13  -1  -2  147.49    6.98
 -13  -1   2  149.62   12.49
 -13  -1   2  145.76    7.43
 -13  -1   1    1.57    1.01
  13  -1  -1    1.50    0.61
  13  -1  -1    0.59    1.55
 -13  -1   1    1.65    2.31
 -13  -1   1    1.52    0.76
 -13  -1   0    4.74    1.24
  13  -1   0    4.96    0.81
  13  -1   0    8.41    2.58
 -13  -1   0    3.32    2.81
 -13  -1   0    4.16    1.02
 -13  -1  -1   35.84    2.84
  13  -1   1   36.52    2.30
  13  -1   1   27.09    4.59
  13  -1   1   41.96    2.30
 -13  -1  -1   39.92    2.75
 -13  -1  -1   25.42    5.20
 -13  -1  -2    2.56    1.15
  13  -1   2    1.28    1.69
  13  -1   2    1.39    0.68
 -13  -1  -2   -0.87    2.17
 -13  -1  -2    2.25    0.95
 -13  -1  -3    2.30    1.17
  13  -1   3    4.03    2.09
  13  -1   3    3.85    0.79
 -13  -1  -3    4.80    1.19
  13  -1   4  100.97    9.07
 -13  -1  -4   90.11    5.36
  13  -1   4   85.46    4.65
 -13  -1  -4  100.99   10.27
 -13  -1  -4  100.09    5.26
 -13  -1  -5   23.95    2.37
  13  -1   5   19.25    4.34
  13  -1   5   25.43    1.87
 -13  -1  -5   23.11    2.21
 -13  -1  -5   25.05    5.24
  13  -1   5   25.50    1.91
  13  -1   6   32.50    5.57
  13  -1   6   41.89    2.66
 -13  -1  -6   49.02    3.24
 -13  -1  -6   44.29    6.76
  13  -1   6   41.29    2.67
  13  -1   7    5.69    2.55
  13  -1   7    9.39    1.22
 -13  -1  -7    9.47    3.67
 -13  -1  -7   10.84    1.61
  13  -1   8   41.24    6.55
  13  -1   8   51.41    3.07
 -13  -1  -8   51.36    3.53
 -13  -1  -8   44.80    7.02
  13  -1   9   36.27    6.08
  13  -1   9   41.50    2.68
 -13  -1  -9   40.71    3.12
 -13  -1  -9   50.14    7.39
  13  -1  10    7.88    3.40
  13  -1  10    9.57    1.26
 -13  -1 -10   10.91    3.73
 -13  -1 -10    9.82    1.66
  13  -1  11   27.14    5.36
  13  -1  11   39.66    2.57
 -13  -1 -11   38.76    2.89
 -13  -1 -11   42.74    6.87
  13  -1  12   41.27    2.63
 -13  -1 -12   42.36    2.99
  13  -1  13   12.86    1.31
 -13  -1 -13   12.45    1.67
  13  -1  14  110.18    5.80
 -13  -1 -14  132.99    6.28
  13  -1  15   53.47    3.13
 -13  -1 -15   64.19    3.53
  13  -1  16   75.67    3.97
 -13  -1 -16   85.49    4.30
 -13  -1 -17   40.74    2.30
  13  -1  17   32.92    1.99
 -13  -1 -18    0.78    0.55
 -13  -1 -19    0.84    0.38
 -13   0  21   40.93    2.46
 -13   0  20   -0.52    0.82
 -13   0  19   23.19    2.13
 -13   0  18    0.29    1.07
  13   0 -17  208.49    9.86
 -13   0  17  221.32   10.63
 -13   0  16   -0.17    1.12
  13   0 -16    0.46    0.84
  13   0 -15  236.70   11.14
 -13   0  15  249.55   11.96
  13   0 -14    0.60    0.82
 -13   0  14   -0.17    1.24
  13   0 -14   -1.17    1.90
  13   0 -13   90.62    4.82
 -13   0  13   89.42    5.41
  13   0 -13   85.85    7.90
  13   0 -12   -0.60    0.87
 -13   0  12   -0.17    1.13
  13   0 -12    0.57    1.76
 -13   0  11  408.70   18.81
  13   0 -11  399.01   22.31
  13   0 -10    1.67    1.80
 -13   0  10    1.74    1.16
 -13   0   9  133.76    7.25
  13   0  -9  149.16   10.44
 -13   0   8    0.88    1.11
  13   0  -8   -0.60    1.48
 -13   0   7   12.04    1.59
  13   0  -7    8.33    2.77
 -13   0   6   -0.14    0.87
  13   0  -6   -0.32    0.50
  13   0  -6   -0.58    1.64
 -13   0   5   68.90    4.10
  13   0  -5   68.21    3.47
 -13   0   4   -0.65    0.85
  13   0  -4    0.55    0.48
  13   0  -4    1.69    1.75
  13   0  -3    5.87    0.77
  13   0  -3    6.71    2.35
 -13   0   3    6.29    1.20
 -13   0   2    0.39    0.81
  13   0  -2   -0.12    0.45
  13   0  -2    0.56    1.81
 -13   0   2    0.11    0.81
 -13   0   1    3.38    1.00
  13   0  -1    3.53    0.66
  13   0  -1    3.97    1.99
 -13   0   1    5.22    1.06
 -13   0   0   -0.67    0.86
  13   0   0   -0.58    1.53
  13   0   0   -0.06    0.48
 -13   0   0   -3.21    2.70
 -13   0   0   -0.69    0.85
  13   0   1  164.75   12.36
  13   0   1  191.51    8.52
 -13   0  -1  176.06   13.89
 -13   0  -1  191.43    9.25
 -13   0  -1  178.64    9.00
 -13   0  -2    0.57    0.99
  13   0   2    0.62    1.84
  13   0   2   -0.13    0.48
 -13   0  -2    2.50    2.70
 -13   0  -2    0.36    0.88
 -13   0  -3    5.58    1.33
  13   0   3    2.61    2.13
  13   0   3    5.12    0.81
 -13   0  -3    5.21    3.26
 -13   0  -3    5.81    1.18
 -13   0  -4    1.06    1.02
  13   0   4    0.68    1.57
  13   0   4    0.50    0.48
 -13   0  -4   -0.89    2.88
 -13   0  -4    0.13    0.90
  13   0   5  383.49   16.47
 -13   0  -5  379.46   23.67
 -13   0  -5  354.64   17.00
  13   0   5  369.55   22.10
  13   0   6   -0.75    2.23
  13   0   6   -0.23    0.55
 -13   0  -6   -0.91    2.81
 -13   0  -6   -0.28    0.99
  13   0   7  510.04   22.08
 -13   0  -7  528.77   29.87
 -13   0  -7  502.60   22.75
  13   0   7  463.63   28.01
  13   0   8    0.81    2.15
  13   0   8    0.63    0.60
 -13   0  -8    3.79    2.94
 -13   0  -8    0.44    1.09
  13   0   9   -0.84    1.92
  13   0   9    0.16    0.58
 -13   0  -9   -1.94    2.73
 -13   0  -9   -1.20    1.24
  13   0  10   -0.86    2.40
  13   0  10   -0.81    0.65
 -13   0 -10   -2.92    3.15
 -13   0 -10    0.60    1.10
  13   0  11  304.19   13.67
 -13   0 -11  335.64   21.58
 -13   0 -11  309.34   14.26
  13   0  11  272.57   19.64
  13   0  12   -0.24    0.66
 -13   0 -12   -0.51    1.03
  13   0  13   17.00    1.41
 -13   0 -13   17.82    1.84
 -13   0 -14   -0.58    1.03
 -13   0 -15    9.78    1.43
 -13   0 -16    0.37    0.83
 -13   0 -17    8.98    1.13
 -13   0 -18   -0.18    0.59
 -13   0 -19    3.99    0.61
  13   1 -17    0.76    0.74
  13   1 -16   11.56    1.30
  13   1 -15    9.59    1.22
  13   1 -14   78.51    7.65
  13   1 -14   88.12    4.66
  13   1 -13   10.73    1.35
  13   1 -13    6.98    2.53
  13   1 -12   54.62    3.32
  13   1 -12   53.21    5.97
  13   1 -11   74.14    4.12
  13   1 -11   70.45    6.92
  13   1 -10    8.41    2.54
  13   1  -9   31.01    4.44
  13   1  -8    2.46    2.15
  13   1  -7   24.16    4.04
  13   1  -6  210.95   14.00
  13   1  -5   17.79    3.54
  13   1  -4  247.17   15.52
  13   1  -3  123.90    9.55
 -13   1   3  112.53    5.98
  13   1  -2  156.30   11.42
 -13   1   2  130.35   12.09
 -13   1   2  162.62    7.85
  13   1  -1    7.11    2.42
 -13   1   1    7.41    3.18
 -13   1   1    3.04    0.94
  13   1   0    3.66    2.06
 -13   1   0    0.83    2.06
 -13   1   0    4.75    1.07
 -13   1  -1   32.95    2.50
  13   1   1   37.60    5.18
 -13   1  -1   35.40    2.59
 -13   1  -1   36.40    5.94
 -13   1  -2    1.98    0.89
  13   1   2    2.61    2.20
 -13   1  -2    3.50    2.83
 -13   1  -2    2.50    1.04
  13   1   3    2.75    2.13
 -13   1  -3    3.63    2.68
 -13   1  -3    1.80    0.96
 -13   1  -4   99.65   10.17
 -13   1  -4   90.07    5.01
  13   1   5   24.88    4.77
 -13   1  -5   20.25    2.05
 -13   1  -5   32.35    5.61
  13   1   6   43.15    6.08
 -13   1  -6   41.28    3.05
 -13   1  -6   40.42    6.38
  13   1   7    8.20    2.78
 -13   1  -7    3.77    2.66
 -13   1  -7    8.86    1.55
  13   1   8   41.41    6.38
 -13   1  -8   45.20    3.31
  13   1   9   38.91    6.10
 -13   1  -9   43.10    3.19
 -13   1  -9   44.98    6.96
  13   1  10    8.77    3.41
 -13   1 -10   14.80    4.25
 -13   1 -10    9.92    1.62
  13   1  11   34.33    5.97
 -13   1 -11   46.42    3.17
 -13   1 -11   29.95    5.91
 -13   1 -12   43.95    3.11
 -13   1 -13   13.65    1.69
 -13   1 -14  123.44    6.37
 -13   1 -15   62.62    3.67
 -13   1 -16   86.80    4.55
 -13   1 -17   41.41    2.47
 -13   1 -18    0.69    0.55
 -13   1 -19    1.16    0.40
  13   2 -15   13.79    1.31
  13   2 -14  102.39    5.16
  13   2 -13   -0.34    0.74
  13   2 -12    6.98    1.04
  13   2 -12    4.63    2.06
  13   2 -11   99.72    5.06
  13   2 -11   89.55    7.89
  13   2 -10   33.70    2.30
  13   2 -10   35.64    4.51
  13   2  -9    3.51    1.70
  13   2  -8   13.51    3.01
  13   2  -7  198.19   12.75
  13   2  -6  428.62   23.34
 -13   2   5  122.65    6.41
  13   2  -5  127.81    9.71
  13   2  -4   10.07    2.82
 -13   2   4   13.23    1.54
 -13   2   4   11.21    3.82
  13   2  -3   23.90    3.98
 -13   2   3   23.02    2.02
 -13   2   3   21.31    4.54
  13   2  -2  473.59   25.96
 -13   2   2  473.59   28.35
 -13   2   2  502.87   22.09
  13   2  -1   26.85    4.11
 -13   2   1   30.07    2.31
 -13   2   1   32.27    5.53
  13   2   0   22.07    3.86
 -13   2   0   23.11    2.03
 -13   2   0   16.34    4.43
  13   2   1   95.30    8.79
 -13   2  -1  119.65   11.25
 -13   2  -1  120.48    6.16
  13   2   2   48.24    5.73
 -13   2  -2   59.73    7.50
 -13   2  -2   47.84    3.22
  13   2   3   74.08    7.36
 -13   2  -3   68.95    8.38
 -13   2  -3   78.01    4.50
  13   2   4  223.67   15.21
 -13   2  -4  246.95   17.28
 -13   2  -4  239.93   11.40
  13   2   5    2.61    1.94
 -13   2  -5    5.17    2.91
 -13   2  -5    4.66    1.15
  13   2   6   17.40    3.80
 -13   2  -6   20.89    2.08
 -13   2  -6   18.46    4.43
  13   2   7   15.02    3.53
 -13   2  -7   19.52    1.96
 -13   2  -7   22.25    4.92
  13   2   8    1.38    1.58
 -13   2  -8   -2.66    2.34
 -13   2  -8    0.55    1.00
  13   2   9   10.96    3.13
 -13   2  -9   15.35    1.66
 -13   2  -9    7.90    3.23
 -13   2 -10   17.33    1.78
 -13   2 -11   14.11    1.57
 -13   2 -12   40.60    2.74
 -13   2 -13   28.54    2.13
 -13   2 -14   39.06    2.49
 -13   2 -15   17.29    1.43
 -13   2 -16   18.34    1.36
 -13   2 -17   12.29    0.93
 -14  -5  10   -0.23    0.43
 -14  -5   9   -0.05    0.44
 -14  -5   8    5.49    0.70
  14  -5  -7   33.05    1.82
 -14  -5   7   31.01    1.85
  14  -5  -6    8.86    0.83
 -14  -5   6    7.52    0.81
 -14  -5   5    4.01    0.59
  14  -5  -5    3.51    0.62
 -14  -5   4   -0.04    0.27
  14  -5  -4    0.57    0.51
  14  -5  -3    0.11    0.47
  14  -5  -2   13.03    1.02
  14  -5  -2   14.85    1.15
  14  -5  -1    0.56    0.45
  14  -5  -1    0.77    0.53
  14  -5   0   10.62    0.92
  14  -5   0   11.73    1.03
  14  -5   1   47.73    2.49
  14  -5   1   48.31    2.58
  14  -5   2    0.90    0.46
  14  -5   3    5.10    0.63
  14  -5   4    7.40    0.70
  14  -5   5   86.04    4.00
  14  -5   6    2.50    0.43
 -14  -4  15    0.75    0.47
 -14  -4  15   -0.50    0.59
 -14  -4  15    0.37    0.47
 -14  -4  14   13.20    1.28
 -14  -4  14   10.25    1.06
 -14  -4  14   10.78    1.07
 -14  -4  13   27.34    2.15
 -14  -4  13   27.02    1.91
 -14  -4  13   30.85    1.96
 -14  -4  12    1.01    0.76
 -14  -4  12    0.90    1.00
 -14  -4  12   -0.54    0.65
 -14  -4  11   21.02    1.96
 -14  -4  11   18.94    1.61
 -14  -4  10   25.28    2.23
 -14  -4  10   24.88    1.84
 -14  -4   9   34.54    2.71
  14  -4  -9   33.64    2.08
 -14  -4   9   37.51    2.34
 -14  -4   9   35.69    2.38
 -14  -4   8   80.53    4.95
  14  -4  -8   87.53    4.39
 -14  -4   8   94.90    4.68
 -14  -4   7    3.18    0.87
 -14  -4   7    4.82    1.28
  14  -4  -7    3.61    0.79
 -14  -4   6    2.35    0.82
 -14  -4   6    0.83    0.99
  14  -4  -6    1.47    0.71
  14  -4  -6    3.04    0.77
 -14  -4   5   83.99    4.97
  14  -4  -5   88.50    4.47
  14  -4  -5   84.24    4.38
 -14  -4   5   87.38    4.49
 -14  -4   4    0.55    0.64
 -14  -4   4    1.53    1.02
  14  -4  -4    1.21    0.71
  14  -4  -4    1.38    0.72
 -14  -4   3   14.20    1.71
  14  -4  -3   15.22    1.37
 -14  -4   3   12.63    1.24
 -14  -4   2    0.07    0.54
 -14  -4   2   -0.68    0.94
  14  -4  -2    0.41    0.70
 -14  -4   1    0.06    0.47
 -14  -4   1    0.27    0.88
  14  -4  -1    0.66    0.74
 -14  -4   0   28.97    2.40
  14  -4   0   30.63    2.11
  14  -4   1   59.69    3.35
  14  -4   2   31.56    2.14
  14  -4   3   61.00    3.37
  14  -4   3   59.44    3.33
  14  -4   4    6.84    1.00
  14  -4   4    6.81    0.98
  14  -4   5   59.07    3.30
  14  -4   5   60.30    3.30
  14  -4   5   60.45    3.60
  14  -4   6    1.11    0.69
  14  -4   6    1.08    0.68
  14  -4   6    0.10    0.86
  14  -4   7    3.44    0.81
  14  -4   7    3.42    0.73
  14  -4   7    2.10    0.87
  14  -4   8   39.50    2.31
  14  -4   8   38.48    2.28
  14  -4   8   37.81    2.47
  14  -4   9    2.39    0.64
  14  -4   9    2.56    0.62
  14  -4   9    1.94    0.76
  14  -4  10   14.20    1.13
  14  -4  10   14.25    1.12
  14  -4  11   12.62    0.99
  14  -4  12   28.02    1.57
 -14  -3  19    0.36    0.45
 -14  -3  18    6.14    0.96
 -14  -3  18    6.96    0.75
 -14  -3  17    3.69    0.59
 -14  -3  17    3.09    1.02
 -14  -3  17    4.21    0.78
 -14  -3  16    0.24    0.55
 -14  -3  16    0.11    0.98
 -14  -3  16    1.27    0.74
 -14  -3  15   13.24    1.77
 -14  -3  15   15.47    1.37
 -14  -3  14   48.68    3.54
 -14  -3  14   55.27    3.13
 -14  -3  13    8.72    1.69
 -14  -3  12    0.66    1.33
 -14  -3  11   28.34    2.72
 -14  -3  10   -0.35    1.39
  14  -3 -10    0.56    0.55
 -14  -3   9   34.54    3.05
  14  -3  -9   34.55    2.10
 -14  -3   8  107.55    6.12
  14  -3  -8  100.12    5.00
  14  -3  -7    3.06    0.76
 -14  -3   7    5.37    1.52
 -14  -3   6  184.78    9.90
  14  -3  -6  197.64    8.96
 -14  -3   5  175.58    9.19
 -14  -3   4  302.34   14.54
 -14  -3   3    3.18    1.41
 -14  -3   2  124.89    7.02
 -14  -3   1    0.88    1.18
 -14  -3   0   45.76    3.53
  14  -3   0   45.25    2.75
 -14  -3  -1  190.46    9.67
  14  -3   1  184.39    8.74
 -14  -3  -2   64.39    4.36
  14  -3   2   67.26    3.66
  14  -3   2   61.64    3.87
 -14  -3  -3    2.23    1.26
  14  -3   3    1.13    0.89
  14  -3   3    2.54    0.86
  14  -3   3    2.20    1.08
  14  -3   4  213.57   10.02
  14  -3   4  220.56    9.96
  14  -3   4  202.49   10.13
  14  -3   5    0.86    0.75
  14  -3   5    2.47    1.01
  14  -3   5    1.30    0.96
  14  -3   6   18.70    1.74
  14  -3   6   15.84    1.57
  14  -3   6   15.95    1.72
  14  -3   7   26.64    2.09
  14  -3   7   26.66    2.08
  14  -3   7   25.33    2.10
  14  -3   8   21.91    1.83
  14  -3   8   22.41    1.81
  14  -3   8   22.16    1.91
  14  -3   9   51.87    3.15
  14  -3   9   54.45    3.13
  14  -3   9   51.23    3.17
  14  -3  10  102.42    5.26
  14  -3  10  107.35    5.27
  14  -3  10  100.70    5.26
  14  -3  11   19.55    1.66
  14  -3  11   23.12    1.68
  14  -3  12    8.35    1.03
  14  -3  12    6.26    0.92
  14  -3  13    6.76    0.89
  14  -3  13    8.45    0.93
  14  -3  14   28.25    1.74
  14  -3  14   29.29    1.74
  14  -3  15   10.73    0.87
  14  -3  15   12.18    0.89
 -14  -2  20    3.09    0.83
 -14  -2  19   67.97    3.65
 -14  -2  19   57.57    3.06
 -14  -2  18   16.74    1.77
 -14  -2  18   15.86    1.33
 -14  -2  17   -0.12    0.55
 -14  -2  17   -0.66    1.08
 -14  -2  16    0.44    1.23
  14  -2 -15   19.74    1.49
 -14  -2  15   17.47    2.24
 -14  -2  14    6.32    1.72
  14  -2 -14    4.41    0.85
  14  -2 -13   32.52    2.15
 -14  -2  13   31.46    2.92
  14  -2 -12    1.71    0.70
 -14  -2  12    3.19    1.54
  14  -2 -11   99.74    5.00
 -14  -2  11   97.83    5.85
  14  -2 -11   84.09    7.72
  14  -2 -10    4.07    0.89
  14  -2 -10    2.06    1.37
  14  -2  -9   14.60    3.15
  14  -2  -8   15.76    3.29
  14  -2  -8   24.54    1.84
  14  -2  -7    3.69    1.72
  14  -2  -7    4.60    0.98
  14  -2  -6   28.78    1.99
  14  -2  -6   22.85    1.63
  14  -2  -6   30.32    4.40
 -14  -2   6   28.42    2.32
  14  -2  -5  206.44    9.71
 -14  -2   5  216.90   10.12
  14  -2  -5  221.01   14.08
  14  -2  -4   43.60    5.49
  14  -2  -4   48.64    2.87
 -14  -2   4   44.30    3.10
 -14  -2   4   39.66    6.49
  14  -2  -3  329.63   19.04
  14  -2  -3  322.40   14.51
 -14  -2   3  335.54   21.47
 -14  -2   3  320.36   14.86
  14  -2  -2    2.29    0.88
  14  -2  -2    2.94    1.66
  14  -2  -2    3.33    0.74
 -14  -2   2    2.65    2.19
 -14  -2   2    3.61    1.02
  14  -2  -1  188.31   12.84
 -14  -2   1  186.44    9.62
  14  -2  -1  179.60    8.76
 -14  -2   1  188.67   14.76
  14  -2  -1  192.62    8.65
 -14  -2   1  186.29    9.11
 -14  -2   0   19.20    2.21
  14  -2   0   17.49    1.57
  14  -2   0   14.92    3.19
  14  -2   0   16.89    1.46
 -14  -2   0   18.57    1.82
 -14  -2   0   13.52    4.02
  14  -2   1  131.97   10.47
 -14  -2  -1  132.10    7.62
  14  -2   1  146.46    6.97
 -14  -2  -1  148.69   12.84
  14  -2   1  152.57    6.88
 -14  -2  -1  128.65    7.12
  14  -2   2  150.90   12.28
  14  -2   2  185.36    8.96
 -14  -2  -2  184.32   14.89
  14  -2   2  213.16    9.04
 -14  -2  -2  189.00    9.29
 -14  -2  -2  175.23    9.67
  14  -2   2  186.94    9.19
  14  -2   3  170.31   13.11
  14  -2   3  200.37    9.45
 -14  -2  -3  186.82   10.11
 -14  -2  -3  188.45   15.13
  14  -2   3  216.52    9.44
 -14  -2  -3  197.52    9.76
  14  -2   3  198.84    9.65
  14  -2   4   72.19    7.65
  14  -2   4   90.85    4.68
 -14  -2  -4   70.30    8.73
  14  -2   4   91.57    4.58
 -14  -2  -4   79.32    4.80
  14  -2   4   81.42    4.71
 -14  -2  -4   83.65    5.25
  14  -2   5    1.33    1.87
  14  -2   5    2.08    0.93
 -14  -2  -5    2.65    2.61
 -14  -2  -5    1.91    1.05
  14  -2   5    1.79    0.92
  14  -2   6   16.25    1.64
  14  -2   6   10.19    3.05
 -14  -2  -6   21.35    4.75
  14  -2   6   16.49    1.67
 -14  -2  -6   14.41    1.79
  14  -2   7   65.13    7.48
  14  -2   7   80.96    4.37
 -14  -2  -7   62.92    8.23
 -14  -2  -7   75.76    4.51
  14  -2   7   80.77    4.45
  14  -2   8  122.24    6.10
 -14  -2  -8  111.72    6.23
  14  -2   8  122.43    6.14
  14  -2   9    4.67    1.05
 -14  -2  -9    4.29    1.10
  14  -2   9    3.26    0.97
  14  -2  10   40.55    2.70
 -14  -2 -10   41.43    2.79
  14  -2  11   45.44    2.75
 -14  -2 -11   39.60    2.73
  14  -2  12   20.26    1.73
 -14  -2 -12   21.47    1.76
  14  -2  13    1.92    0.75
 -14  -2 -13    2.44    0.85
 -14  -2 -14   31.51    2.01
  14  -2  14   31.39    2.03
  14  -2  15    3.94    0.72
 -14  -2 -15    6.23    0.77
  14  -2  16    7.30    0.74
 -14  -2 -16    5.40    0.63
  14  -2  16    7.38    0.81
  14  -2  17   41.57    2.14
 -14  -1  21   13.93    1.40
 -14  -1  20    2.62    1.10
 -14  -1  19   27.86    2.46
 -14  -1  18    0.92    1.23
  14  -1 -17   13.00    1.29
 -14  -1  17   15.09    2.11
  14  -1 -16   33.35    2.24
 -14  -1  16   33.24    3.01
  14  -1 -15   50.77    3.09
 -14  -1  15   54.20    3.95
  14  -1 -14   97.76    5.12
 -14  -1  14  100.25    6.02
  14  -1 -13  237.71   11.16
 -14  -1  13  251.63   12.15
  14  -1 -13  225.08   15.08
  14  -1 -12   -0.20    0.88
 -14  -1  12    0.38    1.21
  14  -1 -12   -1.17    1.73
  14  -1 -11    3.45    0.93
 -14  -1  11    3.24    1.46
  14  -1 -11    2.34    1.98
 -14  -1  10   62.17    4.28
  14  -1 -10   47.70    6.02
 -14  -1   9  146.06    8.08
  14  -1  -9  156.94   11.16
 -14  -1   8    0.72    1.28
  14  -1  -8    0.76    0.69
 -14  -1   7    4.59    1.46
  14  -1  -7    5.23    0.92
 -14  -1   6   28.09    2.68
  14  -1  -6   32.96    2.13
  14  -1  -6   30.38    4.83
 -14  -1   5   19.51    2.16
  14  -1  -5   19.47    1.55
  14  -1  -5   18.55    3.78
 -14  -1   4   29.56    2.67
  14  -1  -4   29.35    1.99
  14  -1  -4   27.30    4.50
 -14  -1   4   32.01    2.48
 -14  -1   3    1.12    1.12
  14  -1  -3    0.15    0.63
  14  -1  -3    1.90    1.96
 -14  -1   3   -0.92    2.71
 -14  -1   3    0.51    0.87
  14  -1  -2   96.69    8.71
 -14  -1   2  107.63    5.80
  14  -1  -2   96.68    4.92
 -14  -1   2  103.42   10.42
 -14  -1   2   95.81    5.41
  14  -1  -1   59.24    6.88
 -14  -1   1   77.21    4.69
  14  -1  -1   76.19    3.96
 -14  -1   1   73.87    8.72
 -14  -1   1   76.72    4.43
 -14  -1   0   20.00    2.18
  14  -1   0   19.05    1.54
  14  -1   0   21.43    4.02
 -14  -1   0   19.69    1.93
 -14  -1   0   16.32    4.48
  14  -1   1  270.69   18.15
  14  -1   1  302.13   13.65
 -14  -1  -1  290.42   20.36
  14  -1   1  321.14   13.58
 -14  -1  -1  293.35   14.41
 -14  -1  -1  298.29   14.17
  14  -1   2   85.01    8.51
 -14  -1  -2   85.80    5.39
  14  -1   2   92.23    4.74
 -14  -1  -2  102.66   10.50
  14  -1   2   98.97    4.71
 -14  -1  -2   91.48    5.23
 -14  -1  -3    4.60    1.35
  14  -1   3    4.26    2.21
  14  -1   3    4.57    0.87
 -14  -1  -3    4.83    3.01
 -14  -1  -3    6.23    1.27
 -14  -1  -4   -0.83    1.15
  14  -1   4    0.74    2.30
  14  -1   4    0.51    0.64
 -14  -1  -4   -1.94    2.73
 -14  -1  -4   -0.29    1.05
  14  -1   5   35.21    2.36
  14  -1   5   35.50    5.65
 -14  -1  -5   35.23    2.79
 -14  -1  -5   37.95    6.60
 -14  -1  -5   34.50    2.93
  14  -1   6   33.79    2.29
 -14  -1  -6   36.43    2.85
 -14  -1  -6   36.49    6.32
  14  -1   7   31.85    2.18
  14  -1   7   22.17    4.72
 -14  -1  -7   30.13    2.62
 -14  -1  -7   35.42    6.44
  14  -1   8    2.51    2.35
  14  -1   8    2.75    0.83
 -14  -1  -8   -1.00    2.29
 -14  -1  -8    1.38    1.09
  14  -1   9  120.57    5.98
 -14  -1  -9  123.62   12.01
 -14  -1  -9  121.79    6.59
  14  -1   9  101.12   10.42
  14  -1  10   98.79    5.13
 -14  -1 -10  117.66   11.42
  14  -1  11    0.88    0.71
 -14  -1 -11    0.76    1.07
  14  -1  12    0.33    0.65
 -14  -1 -12    0.36    1.05
  14  -1  13   21.95    1.69
 -14  -1 -13   27.49    2.19
  14  -1  14   22.69    1.65
 -14  -1 -14   25.91    2.04
  14  -1  15   25.96    1.72
 -14  -1 -15   29.12    2.05
  14  -1  16    2.81    0.57
 -14  -1 -16    5.10    0.87
 -14  -1 -17   51.80    2.75
 -14  -1 -18   -0.26    0.36
 -14   0  20   60.40    3.33
 -14   0  19   -0.63    0.86
 -14   0  18  215.98   10.37
 -14   0  17   -0.57    1.10
  14   0 -17    0.81    0.75
  14   0 -16  181.98    8.73
 -14   0  16  193.11    9.44
  14   0 -15   -0.19    0.86
 -14   0  15   -0.49    1.19
  14   0 -14   15.78    1.61
 -14   0  14   16.02    2.05
  14   0 -13    0.10    0.73
 -14   0  13    0.84    1.21
  14   0 -13    0.58    1.54
  14   0 -12   22.37    1.92
 -14   0  12   23.84    2.40
  14   0 -12   19.65    3.63
  14   0 -11   -0.58    1.54
 -14   0  11    1.51    1.17
 -14   0  10  203.32   10.33
  14   0 -10  215.34   13.83
  14   0  -9    2.30    1.70
 -14   0   9   -0.64    1.12
  14   0  -8  279.10   17.38
 -14   0   8  278.67   13.33
 -14   0   7   -0.15    1.04
  14   0  -7   -0.63    1.57
 -14   0   6    0.15    0.95
  14   0  -6    0.07    0.47
  14   0  -6    0.63    1.66
 -14   0   5    1.44    0.96
  14   0  -5   -0.39    0.52
  14   0  -5    0.62    1.53
 -14   0   4    3.98    1.19
  14   0  -4    5.22    0.75
  14   0  -4    1.84    1.82
 -14   0   3    0.42    0.89
  14   0  -3   -0.32    0.45
  14   0  -3   -0.61    1.89
 -14   0   3    0.39    0.83
  14   0  -2   39.10    2.24
  14   0  -2   29.30    4.53
 -14   0   2   40.65    2.84
 -14   0   2   37.01    2.83
 -14   0   2   35.08    6.28
 -14   0   1   -0.29    0.97
  14   0  -1   -0.32    0.48
  14   0  -1   -0.62    1.91
 -14   0   1   -0.89    2.49
 -14   0   1   -0.13    0.83
  14   0   0  204.05   13.77
 -14   0   0  195.41    9.89
  14   0   0  208.18    9.15
 -14   0   0  186.74   15.05
 -14   0   0  192.32    9.68
 -14   0  -1   -0.45    0.97
  14   0   1   -0.65    1.91
  14   0   1   -0.47    0.52
 -14   0  -1    0.89    2.77
 -14   0  -1    0.26    0.89
 -14   0  -2    2.91    1.21
  14   0   2    2.00    1.97
  14   0   2    1.86    0.62
 -14   0  -2    5.50    3.21
 -14   0  -2    2.35    1.03
 -14   0  -3    1.10    1.08
  14   0   3    0.69    1.95
  14   0   3    0.43    0.57
 -14   0  -3   -0.27    1.00
 -14   0  -4    3.05    1.25
  14   0   4    2.90    2.04
 -14   0  -4    5.70    2.95
 -14   0  -4    3.44    1.13
  14   0   5    3.01    1.99
 -14   0  -5    0.96    2.00
 -14   0  -5    0.86    0.98
  14   0   6    8.55    3.12
 -14   0  -6   10.42    3.68
 -14   0  -6   10.44    1.69
  14   0   7   -0.80    1.98
 -14   0  -7   -4.79    2.69
 -14   0  -7    0.45    1.20
 -14   0  -8  425.73   25.98
 -14   0  -8  403.77   18.58
  14   0   8  391.41   24.19
  14   0   9   -1.67    2.58
 -14   0  -9    0.99    2.77
 -14   0  -9    0.45    1.11
 -14   0 -10  320.38   15.16
  14   0  10  306.39   20.63
 -14   0 -11    0.26    1.03
 -14   0 -12    3.08    1.18
 -14   0 -13    0.23    1.00
 -14   0 -14   17.55    1.75
 -14   0 -15    0.37    0.86
 -14   0 -16    0.63    0.76
 -14   0 -17    0.63    0.64
 -14   0 -18    5.34    0.68
 -14   0 -19    0.03    0.29
  14   1 -17   12.95    1.31
  14   1 -16   32.02    2.19
  14   1 -15   50.44    3.04
  14   1 -14   94.43    4.95
  14   1 -13  239.98   11.11
  14   1 -13  233.14   15.09
  14   1 -12    0.30    0.83
  14   1 -12   -0.58    1.43
  14   1 -11    2.92    0.93
  14   1 -11    1.73    1.95
  14   1 -10   62.81    6.63
  14   1  -9  141.05   10.60
  14   1  -8    0.65    1.82
  14   1  -7    9.65    2.91
  14   1  -6   26.45    4.45
  14   1  -5   17.27    3.61
  14   1  -4   31.18    4.67
 -14   1   4   29.97    2.41
  14   1  -3    0.64    1.88
 -14   1   3   -1.83    3.19
 -14   1   3    0.13    0.90
  14   1  -2  100.74    8.91
 -14   1   2  107.70   10.70
 -14   1   2  102.05    5.60
  14   1  -1   75.48    7.75
 -14   1   1   73.75    8.78
 -14   1   1   74.41    4.39
  14   1   0   27.03    4.50
 -14   1   0   22.38    2.06
 -14   1   0   15.40    4.50
  14   1   1  294.98   18.15
 -14   1  -1  276.11   13.36
 -14   1  -1  276.35   19.63
 -14   1  -1  298.19   13.47
  14   1   2   83.32    8.43
 -14   1  -2   94.32   10.19
 -14   1  -2   89.57    5.10
  14   1   3    8.70    3.12
 -14   1  -3    4.83    3.00
 -14   1  -3    4.70    1.27
  14   1   4    0.76    1.87
 -14   1  -4    0.97    2.57
 -14   1  -4   -0.14    1.02
  14   1   5   32.16    5.55
 -14   1  -5   36.03    2.84
 -14   1  -5   43.45    6.87
 -14   1  -6   45.21    3.21
 -14   1  -6   53.62    7.54
  14   1   7   31.42    5.64
 -14   1  -7   34.61    2.80
 -14   1  -7   22.55    5.44
  14   1   8   -0.84    2.08
 -14   1  -8   -0.99    2.79
 -14   1  -8    2.90    1.33
 -14   1  -9  124.13   11.99
 -14   1  -9  121.36    6.52
  14   1   9  102.06   10.40
 -14   1 -10  109.39   11.18
 -14   1 -10  108.17    6.03
 -14   1 -11    1.01    1.06
 -14   1 -12    0.12    0.95
 -14   1 -13   24.32    2.11
 -14   1 -14   24.81    2.05
 -14   1 -15   31.52    2.22
 -14   1 -16    3.65    0.86
 -14   1 -17   50.66    2.72
 -14   1 -18    0.34    0.39
  14   2 -15   21.08    1.57
  14   2 -14    5.91    0.90
  14   2 -13   29.11    2.03
  14   2 -12    2.06    0.79
  14   2 -11   97.85    4.93
  14   2 -11   81.97    7.58
  14   2 -10    4.18    0.88
  14   2 -10    1.52    1.51
  14   2  -9    9.21    2.52
  14   2  -8   20.63    3.55
  14   2  -7    4.66    2.01
  14   2  -6   23.47    3.97
 -14   2   6   23.47    2.14
 -14   2   5  207.21   16.32
 -14   2   5  218.27   10.39
  14   2  -5  205.17   13.91
  14   2  -4   39.68    5.35
 -14   2   4   48.40    3.21
 -14   2   4   45.08    6.89
  14   2  -3  302.57   18.44
 -14   2   3  298.23   20.64
 -14   2   3  317.79   14.53
  14   2  -2    4.75    1.85
 -14   2   2    6.35    3.07
 -14   2   2    5.33    1.06
  14   2  -1  163.10   12.21
 -14   2   1  182.18   14.63
 -14   2   1  183.72    8.93
  14   2   0   17.49    3.63
 -14   2   0   20.72    1.96
 -14   2   0   23.17    4.90
  14   2   1  129.85   10.55
 -14   2  -1  154.18   13.23
 -14   2  -1  142.05    7.29
  14   2   2  156.34   11.99
 -14   2  -2  178.82   14.46
 -14   2  -2  173.00    8.58
  14   2   3  177.48   12.91
 -14   2  -3  202.96   15.43
 -14   2  -3  182.23    9.12
  14   2   4   76.96    7.93
 -14   2  -4   80.78    9.23
 -14   2  -4   83.73    4.82
  14   2   5    3.30    2.05
 -14   2  -5    0.90    2.53
 -14   2  -5    3.40    1.18
  14   2   6   16.67    3.63
 -14   2  -6   12.46    1.71
  14   2   7   69.58    7.58
 -14   2  -7   64.04    8.40
 -14   2  -7   78.77    4.59
  14   2   8  101.18    9.15
 -14   2  -8  120.45   11.14
 -14   2  -8   99.26    5.62
 -14   2  -9    4.22    1.19
 -14   2 -10   39.58    2.77
 -14   2 -11   45.02    2.95
 -14   2 -12   21.51    1.81
 -14   2 -13    0.95    0.79
 -14   2 -14   34.41    2.18
 -14   2 -15    5.50    0.80
 -14   2 -16    6.65    0.69
 -15  -5   7    3.36    0.49
  15  -5  -6    0.59    0.37
  15  -5  -5    4.68    0.58
  15  -5  -4    3.40    0.54
  15  -5  -3    7.10    0.73
  15  -5  -2    2.90    0.54
  15  -5  -1    5.64    0.68
  15  -5   0    0.31    0.38
  15  -5   0    0.93    0.46
  15  -5   1    0.64    0.39
  15  -5   1   -0.04    0.40
  15  -5   2   30.47    1.66
  15  -5   2   31.53    1.75
  15  -5   3    0.54    0.34
  15  -5   3    0.64    0.41
  15  -5   4    4.73    0.50
 -15  -4  14    5.79    0.75
 -15  -4  14    6.09    0.84
 -15  -4  14    7.51    0.79
 -15  -4  13   22.14    1.71
 -15  -4  13   21.41    1.53
 -15  -4  13   24.43    1.59
 -15  -4  12   33.18    2.33
 -15  -4  12   32.40    2.08
 -15  -4  12   36.61    2.17
 -15  -4  11    4.24    1.02
 -15  -4  11    2.86    0.77
 -15  -4  10   -0.31    0.73
 -15  -4  10   -0.11    0.89
 -15  -4  10   -0.21    0.64
 -15  -4   9   34.91    2.59
  15  -4  -9   33.22    1.94
 -15  -4   9   33.28    2.15
 -15  -4   9   35.60    2.30
 -15  -4   8    4.23    0.93
 -15  -4   8    4.73    1.17
  15  -4  -8    4.26    0.69
 -15  -4   8    3.87    0.80
 -15  -4   7    9.09    1.49
  15  -4  -7    8.07    0.92
 -15  -4   7    7.72    0.96
 -15  -4   7   10.08    1.15
 -15  -4   6    2.53    0.79
 -15  -4   6    0.52    1.02
  15  -4  -6    2.45    0.68
 -15  -4   6    1.47    0.62
 -15  -4   5    2.96    0.79
 -15  -4   5    3.26    1.08
  15  -4  -5    2.41    0.72
  15  -4  -5    1.91    0.66
 -15  -4   5   -0.06    0.27
 -15  -4   4    4.80    0.85
 -15  -4   4    3.51    1.16
  15  -4  -4    4.54    0.86
  15  -4  -4    4.20    0.78
 -15  -4   3    0.07    0.53
 -15  -4   3    0.39    0.92
  15  -4  -3   -0.15    0.65
  15  -4  -3    0.35    0.60
 -15  -4   2   20.12    1.89
  15  -4  -2   20.31    1.55
 -15  -4   2   14.99    1.27
 -15  -4   1    0.11    0.24
 -15  -4   1    0.25    0.88
  15  -4  -1    0.92    0.68
  15  -4   0   17.51    1.47
  15  -4   1   -0.08    0.64
  15  -4   2    6.74    0.97
  15  -4   3    5.19    0.87
  15  -4   4    7.86    0.99
  15  -4   5   51.76    2.92
  15  -4   5   54.35    2.91
  15  -4   6    6.00    0.86
  15  -4   6    5.54    0.80
  15  -4   7   23.81    1.65
  15  -4   7   26.94    1.67
  15  -4   8   20.78    1.44
  15  -4   8   21.08    1.41
  15  -4   9    0.69    0.47
  15  -4   9    0.94    0.47
  15  -4  10    3.30    0.55
  15  -4  10    2.04    0.47
  15  -4  11    3.92    0.49
 -15  -3  18    1.48    0.55
 -15  -3  17    1.56    0.77
 -15  -3  17    0.78    0.50
 -15  -3  16    6.68    0.78
 -15  -3  16    6.48    1.12
 -15  -3  16    6.90    0.90
 -15  -3  15    6.59    0.89
 -15  -3  15    8.05    1.32
 -15  -3  14   64.14    4.13
 -15  -3  14   72.35    3.73
 -15  -3  13   81.82    5.03
 -15  -3  13   91.53    4.65
 -15  -3  12    6.04    1.52
 -15  -3  11   19.05    2.21
 -15  -3  10   14.20    1.96
  15  -3 -10   13.89    1.09
 -15  -3   9   21.97    2.41
  15  -3  -9   20.78    1.44
  15  -3  -8    1.98    0.63
 -15  -3   8    1.04    1.42
 -15  -3   7   67.34    4.60
  15  -3  -7   71.85    3.66
 -15  -3   6   14.94    2.07
  15  -3  -6   13.78    1.24
 -15  -3   5    1.24    1.33
  15  -3  -5   -0.14    0.65
 -15  -3   4    7.23    1.68
 -15  -3   3   44.02    3.49
 -15  -3   2   10.81    1.86
  15  -3  -2   10.78    1.34
 -15  -3   1    1.77    1.33
  15  -3  -1    1.83    0.93
 -15  -3   0    8.76    1.77
  15  -3   0   10.65    1.27
  15  -3   0    9.74    1.14
 -15  -3  -1  120.89    6.93
  15  -3   1  129.45    6.32
  15  -3   1  123.64    6.12
 -15  -3  -2    3.24    1.41
  15  -3   2    1.37    0.79
  15  -3   2    2.10    0.78
 -15  -3  -3   45.50    3.42
  15  -3   3   46.36    2.92
  15  -3   3   45.38    2.76
  15  -3   4  242.47   11.06
  15  -3   4  234.76   10.90
  15  -3   5    3.19    0.99
  15  -3   5    3.16    0.88
  15  -3   6    0.28    0.88
  15  -3   6    0.08    0.73
  15  -3   7  114.48    5.78
  15  -3   7  115.60    5.71
  15  -3   8    3.40    0.94
  15  -3   8    1.93    0.75
  15  -3   9    2.86    0.83
  15  -3   9    2.61    0.76
  15  -3  10    5.33    0.91
  15  -3  10    6.54    0.95
  15  -3  11   31.97    2.03
  15  -3  11   31.94    1.99
  15  -3  12    0.76    0.59
  15  -3  12    1.23    0.58
  15  -3  13   27.29    1.65
  15  -3  13   27.05    1.61
  15  -3  14    1.25    0.40
  15  -3  14    1.67    0.42
 -15  -2  20    1.45    0.59
 -15  -2  19   22.97    1.79
 -15  -2  18    4.96    1.11
 -15  -2  18    3.30    0.69
 -15  -2  17   61.67    3.71
 -15  -2  17   57.50    3.00
 -15  -2  16   22.56    2.11
 -15  -2  16   16.71    1.40
 -15  -2  15   58.19    3.97
  15  -2 -15   61.36    3.20
 -15  -2  14   -0.47    1.30
  15  -2 -14    1.59    0.68
 -15  -2  13    3.49    1.42
  15  -2 -13    4.42    0.83
  15  -2 -12    8.11    1.10
 -15  -2  12    9.73    1.87
  15  -2 -11    7.95    1.06
 -15  -2  11    5.18    1.63
  15  -2 -10  153.69    7.30
 -15  -2  10  148.32    8.23
 -15  -2   9    3.34    1.45
  15  -2  -9    2.07    1.68
  15  -2  -8   33.31    4.59
  15  -2  -8   38.12    2.45
 -15  -2   8   37.74    2.83
 -15  -2   8   37.56    3.31
  15  -2  -7    3.21    1.88
  15  -2  -7    4.17    0.93
 -15  -2   7    3.59    1.15
  15  -2  -6   70.96    7.15
  15  -2  -6   69.58    3.91
 -15  -2   6   77.22    4.36
 -15  -2   6   59.81    8.38
  15  -2  -5  113.74    9.86
  15  -2  -5  133.66    6.49
 -15  -2   5  106.80   11.58
 -15  -2   5  138.71    6.92
  15  -2  -4    2.76    0.91
  15  -2  -4    1.82    2.06
 -15  -2   4    1.88    2.16
 -15  -2   4    6.89    1.25
  15  -2  -3  135.36   10.52
  15  -2  -3  140.11    6.76
 -15  -2   3  112.69   11.76
 -15  -2   3  139.76    7.13
  15  -2  -2    0.90    0.76
  15  -2  -2    0.61    1.81
 -15  -2   2    2.87    1.05
  15  -2  -1   84.44    4.34
 -15  -2   1   81.46    9.46
  15  -2  -1   78.56    4.07
 -15  -2   1   80.98    4.62
  15  -2   0    1.02    0.76
  15  -2   0    0.62    1.84
  15  -2   0    1.59    0.64
 -15  -2   0   -0.95    3.19
 -15  -2   0    0.79    0.96
  15  -2   1   42.62    5.63
  15  -2   1   52.14    3.11
  15  -2   1   53.74    2.97
 -15  -2  -1   49.16    3.34
 -15  -2  -1   37.51    6.56
 -15  -2  -2   37.32    3.27
  15  -2   2   39.78    2.62
  15  -2   2   32.40    4.97
  15  -2   2   43.37    2.56
 -15  -2  -2   36.89    2.84
 -15  -2  -2   41.65    6.69
 -15  -2  -3    1.98    1.33
  15  -2   3    1.77    0.83
  15  -2   3    5.82    2.34
  15  -2   3    3.23    0.85
 -15  -2  -3    2.72    2.25
 -15  -2  -3    1.77    1.01
 -15  -2  -4   13.07    1.98
  15  -2   4   13.78    1.47
  15  -2   4    5.92    2.52
  15  -2   4   13.73    1.39
 -15  -2  -4   10.61    3.74
 -15  -2  -4   13.36    1.62
  15  -2   5    9.57    1.29
  15  -2   5    9.98    2.82
  15  -2   5   12.62    1.29
 -15  -2  -5    8.01    3.46
 -15  -2  -5    8.53    1.50
  15  -2   6    8.55    1.22
  15  -2   6    7.36    1.12
 -15  -2  -6    7.07    2.88
 -15  -2  -6    9.47    1.43
  15  -2   7   16.66    1.64
 -15  -2  -7   14.29    1.73
  15  -2   8   58.94    3.48
  15  -2   9   25.02    1.93
 -15  -2  -9   23.23    1.97
  15  -2  10   58.82    3.41
 -15  -2 -10   60.98    3.53
  15  -2  11   32.06    2.17
 -15  -2 -11   31.39    2.22
  15  -2  12   25.54    1.86
 -15  -2 -12   29.88    1.98
 -15  -2 -13   57.56    3.08
  15  -2  13   56.08    3.06
  15  -2  14    7.14    0.82
 -15  -2 -14    6.41    0.80
  15  -2  14    5.08    0.81
  15  -2  15    4.64    0.62
 -15  -2 -15    3.81    0.53
  15  -2  15    4.25    0.65
  15  -2  16   20.46    1.25
 -15  -1  20   65.21    3.67
 -15  -1  19   15.06    1.72
 -15  -1  19   14.19    1.13
 -15  -1  18    2.47    1.30
 -15  -1  17    2.31    1.34
  15  -1 -16   24.44    1.80
 -15  -1  16   26.53    2.60
 -15  -1  15  126.80    6.89
  15  -1 -15  116.72    5.91
  15  -1 -14   -0.09    0.76
 -15  -1  14    1.47    1.45
  15  -1 -13   15.18    1.52
 -15  -1  13   11.93    2.11
  15  -1 -12    7.13    1.18
 -15  -1  12    5.21    1.72
  15  -1 -11    1.21    0.86
 -15  -1  11    0.97    1.46
  15  -1 -11   -0.59    1.82
  15  -1 -10    6.56    2.38
 -15  -1  10    7.00    1.72
  15  -1  -9    1.80    2.18
 -15  -1   9    1.15    1.31
  15  -1  -8   25.30    4.30
 -15  -1   8   32.89    3.01
  15  -1  -7   71.73    7.60
 -15  -1   7   79.84    5.11
  15  -1  -7   79.43    4.19
 -15  -1   6   30.19    2.77
  15  -1  -6   25.35    1.87
  15  -1  -5   43.24    5.77
 -15  -1   5   48.15    3.53
  15  -1  -5   41.06    2.61
 -15  -1   5   46.09    3.21
  15  -1  -4   44.38    6.05
 -15  -1   4   59.36    4.07
  15  -1  -4   58.03    3.24
 -15  -1   4   58.89    3.75
 -15  -1   4   51.07    7.76
 -15  -1   3   11.31    1.84
  15  -1  -3   12.67    1.22
  15  -1  -3    8.75    2.79
 -15  -1   3    8.89    3.61
 -15  -1   3   11.12    1.57
  15  -1  -2  147.17   11.82
 -15  -1   2  166.58    8.61
  15  -1  -2  170.74    7.72
 -15  -1   2  133.45   13.05
 -15  -1   2  155.49    8.19
 -15  -1   1   30.90    2.76
  15  -1  -1   30.80    2.03
  15  -1  -1   31.29    4.84
 -15  -1   1   25.18    2.39
 -15  -1   1   33.01    5.87
  15  -1   0  124.90   11.05
 -15  -1   0  155.68    8.17
  15  -1   0  159.71    7.34
 -15  -1   0  137.71   13.18
 -15  -1   0  152.42    7.87
  15  -1   1  116.54   10.05
 -15  -1  -1  114.09    6.42
  15  -1   1  112.52    5.55
 -15  -1  -1  103.70   11.13
 -15  -1  -1  109.51    6.07
 -15  -1  -2   63.88    4.30
  15  -1   2   64.14    3.48
  15  -1   2   66.43    3.41
 -15  -1  -2   58.05    3.91
 -15  -1  -2   56.75    8.03
 -15  -1  -3    5.70    1.57
  15  -1   3    2.97    2.09
  15  -1   3    3.21    0.84
  15  -1   3    3.94    0.81
 -15  -1  -3    6.06    3.41
 -15  -1  -3    1.90    1.18
 -15  -1  -4   25.14    2.49
  15  -1   4   23.05    1.79
  15  -1   4   19.01    4.20
 -15  -1  -4   23.89    2.31
 -15  -1  -4   24.13    5.33
  15  -1   5   21.93    1.77
  15  -1   5   28.19    5.01
 -15  -1  -5   23.69    2.27
 -15  -1  -5   23.75    5.16
  15  -1   6   -0.80    1.98
  15  -1   6   -0.44    0.70
 -15  -1  -6    0.98    2.24
 -15  -1  -6   -0.46    1.10
  15  -1   7   13.62    1.34
  15  -1   7   13.03    3.70
 -15  -1  -7   11.94    3.88
 -15  -1  -7   13.95    1.90
  15  -1   8    3.27    2.42
  15  -1   8    3.31    0.82
 -15  -1  -8    3.97    2.94
 -15  -1  -8    0.45    1.26
  15  -1   9   -0.09    0.70
 -15  -1  -9    0.73    1.24
  15  -1  10    6.89    0.99
 -15  -1 -10    5.97    1.34
  15  -1  11   30.77    2.07
 -15  -1 -11   33.58    2.54
  15  -1  12   25.78    1.83
 -15  -1 -12   31.76    2.34
  15  -1  13   28.48    1.87
 -15  -1 -13   32.33    2.29
  15  -1  14    5.52    0.74
 -15  -1 -14    7.84    1.13
 -15  -1 -15   31.19    1.94
  15  -1  15   24.91    1.56
 -15  -1 -16    3.75    0.72
 -15  -1 -17    0.15    0.38
 -15   0  19   54.63    3.09
 -15   0  18   -0.62    0.87
 -15   0  17    0.49    0.91
  15   0 -17    1.10    0.69
 -15   0  16   -0.27    1.01
  15   0 -16    0.40    0.73
  15   0 -15   24.88    1.92
 -15   0  15   25.51    2.45
  15   0 -14    0.19    0.82
 -15   0  14   -0.94    1.11
 -15   0  13   -0.16    1.16
  15   0 -13    0.59    0.87
  15   0 -12   -0.20    0.81
 -15   0  12   -0.17    1.17
  15   0 -12   -0.58    1.52
 -15   0  11  135.60    7.27
  15   0 -11  123.62   10.01
  15   0 -10   -0.59    1.47
 -15   0  10    0.83    1.06
  15   0  -9   -0.59    1.76
 -15   0   9    1.98    1.14
 -15   0   8    0.16    1.03
  15   0  -8    0.66    1.64
 -15   0   7    5.26    1.37
  15   0  -7    3.98    2.16
 -15   0   6   -0.16    1.00
  15   0  -6   -1.33    1.76
 -15   0   5   21.31    2.17
  15   0  -5   20.70    1.49
 -15   0   4   -0.76    0.96
  15   0  -4    4.07    0.69
  15   0  -4    0.66    2.04
 -15   0   4    0.43    1.05
 -15   0   3    0.61    1.02
  15   0  -3    1.33    0.61
  15   0  -3   -0.66    1.94
 -15   0   3   -1.00    2.65
 -15   0   3   -0.14    0.97
 -15   0   2   -0.46    0.98
  15   0  -2   -0.07    0.50
  15   0  -2    1.97    1.74
 -15   0   2   -2.94    2.75
 -15   0   2   -0.14    1.01
  15   0  -1   98.27    9.21
 -15   0   1  107.29    6.14
  15   0  -1  113.54    5.36
 -15   0   1  111.21   11.10
 -15   0   1  110.98    6.03
 -15   0   0   -0.78    1.35
  15   0   0   -0.68    1.90
 -15   0   0    0.96    2.70
 -15   0   0    0.14    1.01
  15   0   1 1040.99   52.15
 -15   0  -1 1082.55   47.12
 -15   0  -1 1069.14   54.90
 -15   0  -1 1090.85   46.91
 -15   0  -2   -0.16    1.07
  15   0   2    0.71    1.88
 -15   0  -2   -2.98    2.94
 -15   0  -2   -0.28    1.12
 -15   0  -3    2.63    1.26
  15   0   3    0.73    1.80
 -15   0  -3    3.00    2.80
 -15   0  -3    4.00    1.23
  15   0   4   -0.75    1.72
 -15   0  -4   -1.00    2.29
 -15   0  -4   -0.44    1.04
  15   0   5   13.12    3.56
 -15   0  -5    7.93    3.61
 -15   0  -5    9.58    1.64
  15   0   6   -0.79    2.09
 -15   0  -6    0.97    2.23
 -15   0  -6    0.76    1.12
  15   0   7  461.31   28.00
 -15   0  -7  524.88   30.29
 -15   0  -7  504.50   22.65
  15   0   8   -0.81    2.26
 -15   0  -8   -0.99    2.61
 -15   0  -8    0.15    1.20
 -15   0  -9   -0.97    2.57
 -15   0  -9   -0.30    1.24
 -15   0 -10    0.14    1.16
 -15   0 -11   55.39    3.56
 -15   0 -12   -0.23    1.04
 -15   0 -13   14.82    1.64
 -15   0 -14   -0.64    0.86
 -15   0 -15   23.99    1.81
 -15   0 -16   -0.06    0.63
 -15   0 -17   -0.38    0.52
 -15   0 -18    0.12    0.30
  15   1 -16   24.58    1.81
  15   1 -15  117.84    5.85
  15   1 -14    0.72    0.84
  15   1 -13   14.44    1.49
  15   1 -12    6.01    1.09
  15   1 -11    1.11    0.84
  15   1 -11    1.74    1.88
  15   1 -10    4.71    2.21
  15   1  -9    3.57    2.01
  15   1  -8   26.83    4.50
  15   1  -7   75.02    7.66
  15   1  -6   25.76    4.53
  15   1  -5   32.52    5.17
 -15   1   5   48.20    3.32
  15   1  -4   61.54    6.84
 -15   1   4   53.84    3.61
 -15   1   4   49.90    7.59
  15   1  -3   10.86    3.14
 -15   1   3    9.85    3.47
 -15   1   3   10.08    1.56
  15   1  -2  158.52   12.28
 -15   1   2  165.13   14.14
 -15   1   2  172.02    8.54
  15   1  -1   29.02    4.64
 -15   1   1   29.31    2.46
 -15   1   1   27.12    5.50
  15   1   0  144.76   11.61
 -15   1   0  156.39    7.77
 -15   1   0  160.89   13.72
 -15   1   0  145.82    7.72
  15   1   1   98.74    9.71
 -15   1  -1  120.92    6.26
 -15   1  -1  123.49   11.93
 -15   1  -1  111.52    6.22
  15   1   2   59.25    7.13
 -15   1  -2   63.98    3.99
 -15   1  -2   48.59    7.60
  15   1   3    2.27    2.36
 -15   1  -3    3.02    2.83
 -15   1  -3    3.20    1.25
  15   1   4   21.67    4.48
 -15   1  -4   20.95    2.14
 -15   1  -4   15.06    4.29
  15   1   5   21.44    4.57
 -15   1  -5   23.69    2.32
 -15   1  -5   26.68    5.63
  15   1   6   -0.81    2.51
 -15   1  -6   -0.98    2.91
 -15   1  -6   -0.15    1.10
  15   1   7   11.44    3.46
 -15   1  -7    9.93    3.87
 -15   1  -7   14.21    1.91
  15   1   8    3.28    2.42
 -15   1  -8    0.99    2.27
 -15   1  -8    1.81    1.25
 -15   1  -9    0.44    1.20
 -15   1 -10    8.36    1.42
 -15   1 -11   34.23    2.59
 -15   1 -12   30.02    2.32
 -15   1 -13   33.77    2.41
 -15   1 -14    7.13    1.10
 -15   1 -15   31.59    2.08
 -15   1 -16    4.43    0.76
 -15   1 -17    0.04    0.40
  15   2 -15   63.79    3.35
  15   2 -14    1.47    0.67
  15   2 -13    2.41    0.76
  15   2 -12   11.31    1.24
  15   2 -11    7.64    1.10
  15   2 -10  158.64    7.58
  15   2  -9    0.51    1.65
  15   2  -8   32.12    4.46
 -15   2   8   36.94    2.78
  15   2  -7    2.63    1.84
 -15   2   7    0.98    2.25
 -15   2   7    3.78    1.22
  15   2  -6   67.91    6.99
 -15   2   6   69.05    8.81
 -15   2   6   67.73    4.15
  15   2  -5  127.91   10.10
 -15   2   5  109.79   11.54
 -15   2   5  124.65    6.56
  15   2  -4    3.07    1.99
 -15   2   4   -0.95    2.37
 -15   2   4    3.09    1.15
  15   2  -3  130.49   10.44
 -15   2   3  124.59   12.16
 -15   2   3  135.64    7.00
  15   2  -2   -0.62    1.92
 -15   2   2   -3.81    3.45
 -15   2   2    3.53    1.12
  15   2  -1   76.03    7.67
 -15   2   1   79.77    9.45
 -15   2   1   78.86    4.63
  15   2   0    1.89    2.04
 -15   2   0    1.79    1.11
  15   2   1   40.01    5.53
 -15   2  -1   54.04    3.49
 -15   2  -1   48.19    7.35
  15   2   2   35.97    5.16
 -15   2  -2   32.49    2.69
  15   2   3    1.30    1.72
 -15   2  -3    3.72    2.46
 -15   2  -3    2.70    1.21
  15   2   4    7.88    2.58
 -15   2  -4   12.68    3.73
 -15   2  -4   12.55    1.67
  15   2   5    6.58    2.71
 -15   2  -5    9.78    1.54
 -15   2  -6   10.89    3.61
 -15   2  -6    7.13    1.41
 -15   2  -7   20.41    2.03
 -15   2  -8   51.05    3.38
 -15   2  -9   21.51    1.93
 -15   2 -10   56.40    3.41
 -15   2 -11   35.14    2.41
 -15   2 -12   27.98    1.98
 -15   2 -13   59.61    3.25
 -15   2 -14    5.71    0.83
 -15   2 -15    3.99    0.59
  16  -5  -5    0.42    0.30
  16  -5  -4    2.10    0.39
  16  -5  -3    6.17    0.58
  16  -5  -2    2.97    0.45
  16  -5  -1    1.14    0.36
  16  -5   0   22.05    1.28
  16  -5   1    7.87    0.66
  16  -5   2    8.56    0.67
  16  -5   3    2.21    0.36
 -16  -4  13    1.98    0.54
 -16  -4  13    0.40    0.51
 -16  -4  13    1.15    0.47
 -16  -4  12    7.21    0.88
 -16  -4  12    9.24    1.06
 -16  -4  12    7.94    0.84
 -16  -4  11   12.78    1.11
 -16  -4  11   14.11    1.41
 -16  -4  10    9.00    1.01
 -16  -4  10    7.76    1.21
 -16  -4  10    5.81    0.85
 -16  -4   9   27.19    2.16
 -16  -4   9   27.55    1.82
 -16  -4   9   32.92    2.02
 -16  -4   8    0.92    0.67
 -16  -4   8   -0.33    0.85
  16  -4  -8   -0.04    0.41
 -16  -4   8    0.06    0.50
 -16  -4   7    1.95    0.74
  16  -4  -7    2.16    0.53
 -16  -4   7    0.68    0.90
 -16  -4   7    0.06    0.34
 -16  -4   6    0.68    0.62
 -16  -4   6    1.16    0.91
  16  -4  -6    1.04    0.51
 -16  -4   6   -0.05    0.24
 -16  -4   5   12.62    1.59
  16  -4  -5   16.37    1.29
  16  -4  -5   17.16    1.23
 -16  -4   5   15.28    1.32
 -16  -4   4    1.36    0.59
 -16  -4   4   -0.12    0.91
  16  -4  -4    1.13    0.64
  16  -4  -4    1.09    0.54
 -16  -4   3   37.41    2.68
  16  -4  -3   39.69    2.32
  16  -4  -3   38.48    2.22
 -16  -4   3   37.82    2.19
 -16  -4   2   43.80    2.29
  16  -4  -2   39.21    1.68
  16  -4  -2   39.78    1.58
  16  -4  -1   33.11    2.09
  16  -4   0   10.02    1.05
  16  -4   1   29.59    1.93
  16  -4   2    3.95    0.75
  16  -4   3    1.02    0.60
  16  -4   4   48.54    2.68
  16  -4   5    6.31    0.83
  16  -4   6   26.99    1.69
  16  -4   7    3.78    0.63
 -16  -3  17    0.40    0.51
 -16  -3  16   13.33    1.31
 -16  -3  16   13.49    1.06
 -16  -3  16   12.58    0.93
 -16  -3  15   -0.05    0.50
 -16  -3  15    0.57    0.84
 -16  -3  15    0.75    0.62
 -16  -3  14    9.93    1.41
 -16  -3  14   11.63    1.13
 -16  -3  13    8.45    1.43
 -16  -3  13    9.74    1.17
 -16  -3  12    3.08    1.23
 -16  -3  11    4.31    1.40
 -16  -3  10    8.79    1.67
 -16  -3   9   21.61    2.32
 -16  -3   8    4.70    1.45
  16  -3  -8    4.46    0.67
 -16  -3   7    8.62    1.68
  16  -3  -7    7.56    0.84
 -16  -3   6    9.76    1.75
  16  -3  -6   10.97    1.30
  16  -3  -6    8.28    0.92
 -16  -3   5  133.30    7.47
  16  -3  -5  140.83    6.75
  16  -3  -5  137.60    6.47
 -16  -3   4    3.43    1.47
  16  -3  -4    7.85    1.20
 -16  -3   3    1.38    1.19
  16  -3  -3    0.72    0.79
 -16  -3   2   12.20    1.96
  16  -3  -2   17.43    1.56
 -16  -3   1   10.06    1.76
  16  -3  -1    9.08    1.24
 -16  -3   0   73.76    4.93
  16  -3   0   84.15    4.35
 -16  -3  -1   67.09    4.55
  16  -3   1   73.12    3.99
  16  -3   1   73.68    3.82
 -16  -3  -2    5.32    1.47
  16  -3   2    4.50    1.00
  16  -3   2    4.15    0.84
  16  -3   3   17.50    1.62
  16  -3   3   18.00    1.48
  16  -3   4   37.37    2.48
  16  -3   4   37.15    2.32
  16  -3   5   44.32    2.70
  16  -3   5   40.36    2.49
  16  -3   6   19.19    1.63
  16  -3   6   19.07    1.51
  16  -3   7   17.45    1.48
  16  -3   7   15.91    1.35
  16  -3   8   33.99    2.12
  16  -3   8   30.21    1.98
  16  -3   9    2.13    0.69
  16  -3   9    2.23    0.62
  16  -3  10   19.21    1.48
  16  -3  10   22.33    1.47
  16  -3  11    0.75    0.52
  16  -3  11    0.49    0.49
  16  -3  12   19.37    1.25
  16  -3  12   17.88    1.18
  16  -3  13   41.64    2.06
  16  -3  13   38.90    2.01
 -16  -2  19   14.44    1.21
 -16  -2  18   18.23    1.53
 -16  -2  18   15.06    1.12
 -16  -2  17    3.75    0.57
 -16  -2  17    3.61    1.08
 -16  -2  17    5.47    0.76
 -16  -2  16    1.53    0.60
 -16  -2  16    1.55    1.07
 -16  -2  16    1.58    0.71
 -16  -2  15   29.06    2.60
  16  -2 -15   33.49    1.92
 -16  -2  14    3.34    1.38
  16  -2 -14    4.43    0.74
 -16  -2  13    0.93    1.33
  16  -2 -13    0.81    0.61
 -16  -2  12    0.82    1.45
  16  -2 -12    2.40    0.69
  16  -2 -11   44.63    2.61
 -16  -2  11   41.46    3.40
 -16  -2  11   41.73    2.95
  16  -2 -10  184.36    8.77
 -16  -2  10  191.69    9.75
 -16  -2  10  193.06    9.25
  16  -2  -9   10.31    1.22
 -16  -2   9   10.37    1.99
 -16  -2   9   11.54    1.58
 -16  -2   8   66.13    4.63
 -16  -2   8   69.46    4.14
 -16  -2   7    2.81    1.58
  16  -2  -7    2.61    0.89
 -16  -2   7    3.90    2.59
 -16  -2   7    4.36    1.21
 -16  -2   6   74.64    4.81
  16  -2  -6   68.73    3.82
 -16  -2   6   64.98    8.53
 -16  -2   6   69.76    4.21
  16  -2  -6   65.61    6.65
  16  -2  -5  217.29   15.48
  16  -2  -5  264.11   11.78
 -16  -2   5  217.50   17.85
 -16  -2   5  265.08   12.23
  16  -2  -4    1.50    0.79
  16  -2  -4   -0.61    1.97
 -16  -2   4    0.96    2.53
 -16  -2   4    0.13    1.02
  16  -2  -3  202.63   14.40
  16  -2  -3  232.58   10.43
 -16  -2   3  226.61   10.82
  16  -2  -2  258.36   17.11
  16  -2  -2  294.65   12.96
 -16  -2   2  265.15   19.58
 -16  -2   2  280.17   13.31
  16  -2  -1  299.00   19.17
  16  -2  -1  341.77   14.95
 -16  -2   1  312.56   21.92
 -16  -2   1  329.19   15.31
  16  -2   0   69.68    7.36
  16  -2   0   76.18    4.11
 -16  -2   0   71.50    8.85
  16  -2   0   76.63    3.90
 -16  -2   0   73.45    4.44
  16  -2   1   47.36    6.04
  16  -2   1   55.60    3.25
  16  -2   1   57.68    3.10
 -16  -2  -1   54.04    3.55
 -16  -2  -1   45.03    7.13
  16  -2   2    1.59    0.88
  16  -2   2    1.27    1.68
  16  -2   2    1.34    0.67
 -16  -2  -2    0.92    2.28
 -16  -2  -2    0.67    1.09
  16  -2   3   15.73    1.50
  16  -2   3   17.90    3.75
  16  -2   3   16.84    1.42
 -16  -2  -3   17.77    4.29
 -16  -2  -3   13.01    1.73
  16  -2   4   34.90    2.30
  16  -2   4   32.91    2.19
 -16  -2  -4   27.19    2.43
  16  -2   5   25.07    1.97
  16  -2   5   27.99    1.97
 -16  -2  -5   24.20    2.18
  16  -2   6   28.30    2.12
  16  -2   6   31.23    2.14
 -16  -2  -6   27.69    2.32
  16  -2   7   38.18    2.46
  16  -2   7   39.26    2.43
 -16  -2  -7   32.79    2.61
  16  -2   8    6.57    1.04
 -16  -2  -8    5.15    1.11
  16  -2   8    4.87    0.91
  16  -2   9   20.71    1.69
 -16  -2  -9   22.85    1.83
  16  -2   9   25.19    1.76
  16  -2  10    1.66    0.71
 -16  -2 -10    0.17    0.75
  16  -2  10    0.61    0.68
  16  -2  11   52.08    2.98
 -16  -2 -11   54.56    3.07
  16  -2  11   58.43    3.06
  16  -2  12    1.43    0.58
 -16  -2 -12    1.27    0.63
  16  -2  12    1.95    0.62
 -16  -2 -13   48.54    2.49
  16  -2  13   43.68    2.45
  16  -2  13   47.97    2.54
  16  -2  14    5.10    0.60
 -16  -2 -14    4.44    0.54
 -16  -1  20   33.68    1.91
 -16  -1  19   41.98    2.68
 -16  -1  18    1.04    0.98
 -16  -1  17   30.04    2.54
 -16  -1  16    6.02    1.47
  16  -1 -16    6.23    0.91
 -16  -1  15    7.99    1.72
  16  -1 -15    6.75    1.01
  16  -1 -14   10.77    1.23
 -16  -1  14    7.99    1.67
  16  -1 -13   27.06    2.04
 -16  -1  13   29.63    2.86
  16  -1 -12   14.62    1.52
 -16  -1  12   14.88    2.18
  16  -1 -11   64.87    3.73
 -16  -1  11   64.60    4.55
 -16  -1  10    1.36    1.43
  16  -1  -9    5.39    2.18
 -16  -1   9    5.85    1.71
  16  -1  -8    7.90    2.71
 -16  -1   8   14.40    2.13
  16  -1  -7    7.01    1.04
  16  -1  -7    4.78    2.49
  16  -1  -6   15.71    1.41
  16  -1  -6   15.15    3.41
 -16  -1   6   13.66    2.04
 -16  -1   6   15.28    1.91
 -16  -1   5   33.33    3.04
  16  -1  -5   32.66    2.16
  16  -1  -5   32.78    5.02
 -16  -1   5   29.37    2.61
 -16  -1   5   29.90    6.14
 -16  -1   4   22.39    2.49
  16  -1  -4   20.82    1.66
  16  -1  -4   20.94    4.33
 -16  -1   4   24.47    2.29
 -16  -1   4   17.92    5.21
  16  -1  -3  192.22   14.00
 -16  -1   3  205.84   10.25
  16  -1  -3  197.78    9.20
 -16  -1   3  203.50    9.87
 -16  -1   2   21.18    2.42
  16  -1  -2   28.28    1.87
  16  -1  -2   17.66    3.87
 -16  -1   2   23.67    2.28
 -16  -1   2   14.38    4.72
 -16  -1   1    1.26    1.30
  16  -1  -1   -0.73    0.63
  16  -1  -1   -0.71    2.00
 -16  -1   1   -4.10    3.46
 -16  -1   1    0.29    1.05
 -16  -1   0   36.85    3.16
  16  -1   0   38.45    2.36
  16  -1   0   30.96    5.14
 -16  -1   0   38.00    2.91
 -16  -1  -1    1.96    1.37
  16  -1   1    1.39    0.63
  16  -1   1   -0.73    2.16
 -16  -1  -1   -1.04    2.58
 -16  -1  -1    0.44    1.02
  16  -1   2  130.53   10.98
 -16  -1  -2  128.69    7.08
  16  -1   2  127.34    6.18
 -16  -1  -2  109.15   11.82
 -16  -1  -2  124.42    6.76
 -16  -1  -3   56.97    3.90
  16  -1   3   52.46    3.03
  16  -1   3   44.90    6.35
 -16  -1  -3   53.15    3.63
  16  -1   4   42.03    2.57
  16  -1   4   37.80    5.81
  16  -1   4   42.45    2.51
 -16  -1  -4   41.17    3.13
 -16  -1  -4   33.37    6.44
  16  -1   5  144.79   12.50
  16  -1   5  164.86    7.88
 -16  -1  -5  156.11   14.09
  16  -1   5  172.98    7.88
 -16  -1  -5  166.42    8.57
  16  -1   6   16.72    1.43
  16  -1   6   14.80    3.78
 -16  -1  -6   18.07    2.11
 -16  -1  -6   11.73    3.94
  16  -1   7  154.74    7.47
 -16  -1  -7  163.71    8.18
  16  -1   8   41.63    2.55
 -16  -1  -8   44.35    3.18
  16  -1   9  103.56    5.17
 -16  -1  -9  106.91    5.82
  16  -1  10   32.99    2.15
 -16  -1 -10   40.70    2.73
  16  -1  11   60.60    3.22
 -16  -1 -11   61.86    3.68
  16  -1  12   43.02    2.43
 -16  -1 -12   46.07    2.84
  16  -1  13   67.18    3.44
 -16  -1 -13   76.28    3.87
 -16  -1 -14   10.34    1.12
 -16  -1 -15   12.59    1.06
  16  -1  15   10.18    0.86
 -16  -1 -16   14.25    0.99
 -16   0  18   36.43    2.30
 -16   0  17   -0.70    0.81
  16   0 -17   -0.06    0.61
 -16   0  16   67.34    4.09
  16   0 -16   73.62    3.77
 -16   0  15    0.65    0.96
  16   0 -15    0.88    0.78
  16   0 -14    2.00    0.85
 -16   0  14    2.71    1.16
  16   0 -13    0.37    0.82
 -16   0  13    0.15    0.96
  16   0 -12   14.72    1.52
 -16   0  12   11.63    1.74
 -16   0  11   -0.48    1.00
  16   0 -10    2.36    2.06
 -16   0  10   -0.33    1.10
  16   0  -9    0.60    1.77
 -16   0   9   -0.16    1.08
 -16   0   8   59.67    3.96
  16   0  -8   48.72    6.31
 -16   0   7   -0.49    1.08
  16   0  -7   -0.68    1.79
 -16   0   6   -0.32    0.99
  16   0  -6    0.69    1.70
 -16   0   6   -1.12    1.23
 -16   0   5   -0.32    1.16
  16   0  -5    0.07    0.53
  16   0  -5    0.69    1.70
 -16   0   5   -3.39    2.99
 -16   0   5   -0.47    1.23
  16   0  -4  213.85   15.02
 -16   0   4  218.06   11.03
  16   0  -4  227.77   10.14
 -16   0   4  204.75   17.37
 -16   0   4  228.07   11.03
 -16   0   3   -0.32    1.14
  16   0  -3   -0.80    0.53
  16   0  -3    0.69    1.94
 -16   0   3   -2.14    3.47
 -16   0   3   -0.30    1.09
  16   0  -2   86.82    8.64
 -16   0   2   92.01    5.43
 -16   0   2   80.80    9.97
 -16   0   2   93.12    5.34
 -16   0   1   -0.98    1.21
  16   0  -1    1.40    1.61
 -16   0   1    1.04    3.06
 -16   0   1   -0.29    1.09
 -16   0   0    0.65    1.08
  16   0   0   -0.71    1.63
 -16   0   0   -1.03    2.89
 -16   0   0    1.32    1.10
 -16   0  -1    0.49    1.05
  16   0   1    0.72    1.66
 -16   0  -1   -2.08    3.08
 -16   0  -1   -0.29    1.15
 -16   0  -2    0.17    1.09
  16   0   2    1.48    2.08
 -16   0  -2   -1.05    2.40
 -16   0  -2    0.15    1.12
  16   0   3   -1.50    1.86
 -16   0  -3   -1.03    2.37
 -16   0  -3   -0.90    1.20
  16   0   4  185.22   14.28
 -16   0  -4  202.00   16.27
 -16   0  -4  205.19   10.05
  16   0   5   -0.77    2.16
 -16   0  -5   -0.99    2.63
 -16   0  -5   -0.46    1.26
  16   0   6    8.55    3.09
 -16   0  -6    8.78    3.42
 -16   0  -6    5.17    1.54
  16   0   7   -0.78    1.63
 -16   0  -7    0.98    2.43
 -16   0  -7    0.45    1.19
 -16   0  -8   10.84    1.77
 -16   0  -9    0.28    1.19
 -16   0 -10  502.87   22.42
 -16   0 -11   -0.55    1.07
 -16   0 -12   60.94    3.61
 -16   0 -13   -0.09    0.83
 -16   0 -14   37.42    2.37
 -16   0 -15    0.31    0.62
 -16   0 -16   25.32    1.58
 -16   0 -17   -0.03    0.32
 -16   1  20   29.04    1.71
  16   1 -16    6.70    0.93
  16   1 -15    7.59    1.04
  16   1 -14    9.92    1.19
  16   1 -13   26.63    2.03
  16   1 -12   12.04    1.40
  16   1 -11   62.08    3.62
  16   1  -9    9.51    2.86
  16   1  -8    7.84    2.61
  16   1  -7    8.90    2.82
  16   1  -6   22.13    4.25
 -16   1   6   15.78    1.95
  16   1  -5   28.08    4.79
 -16   1   5   32.81    2.72
 -16   1   5   38.35    6.82
  16   1  -4   22.55    4.35
 -16   1   4   18.66    2.11
 -16   1   4   22.07    5.36
  16   1  -3  194.57   14.02
 -16   1   3  199.48    9.68
  16   1  -2   18.64    3.96
 -16   1   2   22.05    2.18
 -16   1   2   24.61    5.50
  16   1  -1    0.72    2.14
 -16   1   1   -1.02    2.87
 -16   1   1    0.15    1.03
  16   1   0   36.71    5.53
 -16   1   0   33.34    2.80
 -16   1   0   35.10    6.58
 -16   1   0   38.30    2.86
  16   1   1    0.75    1.56
 -16   1  -1    3.12    2.92
 -16   1  -1    1.61    1.22
  16   1   2  128.47   10.98
 -16   1  -2  127.67   12.67
 -16   1  -2  124.18    6.74
  16   1   3   51.16    6.66
 -16   1  -3   49.24    3.53
 -16   1  -3   56.48    8.03
  16   1   4   35.26    5.57
 -16   1  -4   39.15    3.06
 -16   1  -4   37.37    6.61
  16   1   5  159.84   12.88
 -16   1  -5  166.70   14.35
 -16   1  -5  160.88    8.36
  16   1   6   11.77    3.40
 -16   1  -6   15.61    4.31
 -16   1  -6   11.77    1.81
 -16   1  -7  158.80    8.19
 -16   1  -8   41.39    3.15
 -16   1  -9  108.60    5.96
 -16   1 -10   38.48    2.77
 -16   1 -11   65.23    3.85
 -16   1 -12   46.19    2.92
 -16   1 -13   73.74    3.97
 -16   1 -14    7.41    1.01
 -16   1 -15   11.07    1.05
 -16   1 -16   14.58    1.01
 -16   2  18    8.82    0.78
 -16   2  17    2.71    0.65
 -16   2  16    1.46    0.73
  16   2 -15   30.21    1.82
  16   2 -14    3.75    0.68
  16   2 -13   -0.14    0.59
  16   2 -12    0.88    0.65
  16   2 -11   46.63    2.70
 -16   2  11   41.99    3.01
  16   2 -10  185.38    8.48
 -16   2  10  174.01    8.86
  16   2  -9   11.71    1.26
 -16   2   9    9.91    1.49
 -16   2   8   69.60    4.22
 -16   2   7    0.98    2.42
 -16   2   7    2.82    1.11
 -16   2   6   76.13    4.32
  16   2  -6   58.46    6.37
 -16   2   6   54.54    7.96
  16   2  -5  227.69   15.35
 -16   2   5  223.49   17.84
 -16   2   5  251.41   11.70
  16   2  -4    1.85    1.91
 -16   2   4    0.97    2.87
 -16   2   4    0.68    0.97
  16   2  -3  211.64   14.47
 -16   2   3  221.09   17.05
 -16   2   3  219.78   10.61
  16   2  -2  250.88   16.66
 -16   2   2  248.60   19.00
 -16   2   2  279.66   12.86
  16   2  -1  302.68   19.00
 -16   2   1  301.16   21.52
 -16   2   1  329.51   14.99
  16   2   0   70.73    7.56
 -16   2   0   86.99    9.71
 -16   2   0   82.99    4.77
  16   2   1   50.54    6.25
 -16   2  -1   55.03    3.61
 -16   2  -1   50.03    7.44
  16   2   2    1.28    1.59
 -16   2  -2   -0.94    2.16
 -16   2  -2    0.70    0.94
  16   2   3   18.59    3.70
 -16   2  -3   10.03    3.67
 -16   2  -3   14.33    1.74
 -16   2  -4   31.33    2.53
 -16   2  -5   21.05    2.08
 -16   2  -6   22.53    2.13
 -16   2  -7   38.24    2.79
 -16   2  -8    4.33    1.06
 -16   2  -9   23.10    1.92
 -16   2 -10   -0.09    0.74
 -16   2 -11   56.61    3.20
 -16   2 -12    1.83    0.73
 -16   2 -13   42.01    2.34
 -16   2 -14    4.81    0.59
 -17  -4  11   -0.20    0.48
 -17  -4  11   -0.56    0.50
 -17  -4  10    5.44    0.90
 -17  -4  10    4.14    0.63
 -17  -4   9    7.14    0.84
 -17  -4   9    5.93    0.97
 -17  -4   8  119.33    3.21
 -17  -4   8  133.67    2.76
 -17  -4   7    1.49    0.62
 -17  -4   7    0.95    0.81
  17  -4  -7    2.00    0.41
 -17  -4   6   24.23    1.97
  17  -4  -6   25.11    1.46
 -17  -4   6   26.77    1.68
 -17  -4   5    5.62    0.76
 -17  -4   5    4.17    1.04
  17  -4  -5    5.72    0.65
 -17  -4   4    5.37    0.73
 -17  -4   4    5.27    1.09
  17  -4  -4    6.98    0.84
  17  -4  -4    5.83    0.68
 -17  -4   3   -0.09    0.27
 -17  -4   3    0.59    0.84
  17  -4  -3    3.09    0.67
  17  -4  -3    2.10    0.52
  17  -4  -2    0.41    0.58
  17  -4  -2    0.64    0.48
  17  -4  -1    0.24    0.57
  17  -4  -1    1.04    0.49
  17  -4   0   15.60    1.26
  17  -4   1   25.18    1.64
  17  -4   2    5.51    0.77
 -17  -3  16   -0.50    0.50
 -17  -3  15   19.04    1.47
 -17  -3  15   16.43    1.12
 -17  -3  14    3.71    0.66
 -17  -3  14    1.69    0.81
 -17  -3  13   10.86    1.39
 -17  -3  13    9.97    1.05
 -17  -3  12   24.37    2.25
 -17  -3  12   34.01    2.09
 -17  -3  11   -0.62    1.05
 -17  -3  10    2.14    1.20
 -17  -3   9   20.04    2.13
 -17  -3   8    2.06    1.26
 -17  -3   7  117.71    6.50
 -17  -3   6   11.87    1.86
  17  -3  -6   11.68    1.27
 -17  -3   5    2.23    1.45
  17  -3  -5    1.21    0.73
  17  -3  -5    1.33    0.51
 -17  -3   4    9.63    1.72
  17  -3  -4   13.16    1.32
  17  -3  -4   10.40    0.98
 -17  -3   3    0.48    1.22
  17  -3  -3    1.50    0.82
 -17  -3   2    3.37    1.40
  17  -3  -2    4.13    0.90
 -17  -3   1    1.27    1.18
  17  -3  -1    0.76    0.77
 -17  -3   0    7.32    1.56
  17  -3   0    8.45    1.11
 -17  -3  -1   24.14    2.36
  17  -3   1   22.88    1.82
  17  -3   2    4.89    0.95
  17  -3   3    9.25    1.14
  17  -3   3    6.94    0.89
  17  -3   4   19.80    1.63
  17  -3   4   22.23    1.55
  17  -3   5   10.60    1.16
  17  -3   5   10.32    1.04
  17  -3   6    7.61    0.99
  17  -3   6    7.52    0.88
  17  -3   7   38.78    2.21
  17  -3   7   32.50    2.02
  17  -3   8   18.16    1.37
  17  -3   8   18.72    1.30
  17  -3   9   34.67    2.06
  17  -3   9   37.65    2.02
  17  -3  10    0.33    0.45
  17  -3  10    0.29    0.38
  17  -3  11   23.06    1.33
  17  -3  11   20.54    1.25
 -17  -2  18   22.60    1.58
 -17  -2  17   39.57    2.51
 -17  -2  16   26.57    2.06
 -17  -2  16   21.42    1.52
 -17  -2  16   25.41    1.50
 -17  -2  15    8.05    1.40
 -17  -2  15    7.60    1.00
 -17  -2  14   44.21    3.12
  17  -2 -14   47.27    2.39
  17  -2 -13   12.25    1.04
 -17  -2  13   11.09    1.72
 -17  -2  13    9.13    1.28
 -17  -2  12   -0.15    1.18
  17  -2 -12   -0.38    0.57
 -17  -2  12   -0.42    0.86
  17  -2 -11   14.75    1.27
 -17  -2  11   14.86    2.10
 -17  -2  11   12.91    1.56
  17  -2 -10  131.56    6.24
 -17  -2  10  130.95    7.17
 -17  -2  10  125.85    6.63
  17  -2  -9    2.10    0.67
 -17  -2   9    2.60    1.51
 -17  -2   9    1.46    0.91
 -17  -2   8    3.02    1.52
 -17  -2   8    1.49    1.08
 -17  -2   7   33.14    3.03
  17  -2  -7   35.56    2.31
 -17  -2   7   37.49    2.71
 -17  -2   6   68.89    4.59
  17  -2  -6   63.09    3.58
 -17  -2   6   66.88    4.05
 -17  -2   5    7.93    1.78
  17  -2  -5    6.84    1.04
 -17  -2   5    5.05    1.25
 -17  -2   4   67.76    4.75
  17  -2  -4   76.95    3.96
 -17  -2   4   68.60    4.26
 -17  -2   3   19.83    2.51
  17  -2  -3   23.49    1.80
 -17  -2   3   24.22    2.17
  17  -2  -2    0.87    0.74
 -17  -2   2    2.48    1.04
  17  -2  -1   34.17    2.25
 -17  -2   1   28.36    2.42
  17  -2   0    5.85    1.04
 -17  -2   0    6.26    1.32
  17  -2   1    5.42    1.00
  17  -2   1    5.77    0.81
 -17  -2  -1    5.98    1.24
  17  -2   2   32.89    2.20
  17  -2   2   31.16    1.98
 -17  -2  -2   30.89    2.48
  17  -2   3    1.91    0.77
  17  -2   3    1.73    0.64
 -17  -2  -3    1.02    0.96
  17  -2   4    4.98    0.95
  17  -2   4    3.33    0.73
 -17  -2  -4    3.60    1.11
  17  -2   5   67.40    3.62
  17  -2   5   64.38    3.48
 -17  -2  -5   63.57    3.87
  17  -2   6    5.20    0.94
  17  -2   6    5.03    0.87
 -17  -2  -6    6.48    1.18
  17  -2   7    6.80    1.01
  17  -2   7    8.88    1.03
  17  -2   8   25.05    1.77
 -17  -2  -8   25.93    1.95
  17  -2   8   25.89    1.79
  17  -2   9    2.14    0.67
 -17  -2  -9    2.61    0.80
  17  -2   9    3.09    0.73
 -17  -2 -10   13.90    1.25
  17  -2  10   16.18    1.24
 -17  -2 -11   29.23    1.80
  17  -2  11   28.04    1.72
  17  -2  11   28.62    1.77
  17  -2  12    5.28    0.66
 -17  -2 -12    6.17    0.70
  17  -2  12    6.21    0.70
  17  -2  13    1.86    0.39
 -17  -2 -13    1.73    0.36
  17  -2  13    1.55    0.41
 -17  -1  19    9.12    0.86
 -17  -1  18   18.66    1.59
 -17  -1  18   14.01    1.32
 -17  -1  17   -0.11    0.96
  17  -1 -16    9.77    0.99
 -17  -1  16   14.14    1.73
 -17  -1  15    7.36    1.57
  17  -1 -15    5.60    0.89
 -17  -1  14    3.13    1.43
  17  -1 -14    3.38    0.81
  17  -1 -13    5.22    0.94
 -17  -1  13    1.00    1.35
  17  -1 -12  108.02    5.51
 -17  -1  12  112.24    6.39
  17  -1 -11    0.46    0.82
 -17  -1  11   -0.18    1.40
 -17  -1  10    2.43    1.48
 -17  -1   9    3.43    1.58
 -17  -1   9    1.17    1.12
 -17  -1   8   24.71    2.72
 -17  -1   8   21.63    2.26
 -17  -1   7    2.49    1.40
  17  -1  -7    2.70    2.10
 -17  -1   7    2.19    2.30
 -17  -1   7    0.89    1.17
 -17  -1   6    4.77    1.64
  17  -1  -6    2.63    0.78
  17  -1  -6    7.50    2.63
 -17  -1   6    2.19    2.71
 -17  -1   6    4.03    1.33
 -17  -1   5   32.45    2.92
  17  -1  -5   27.96    1.96
  17  -1  -5   25.86    4.54
 -17  -1   5   25.47    2.48
 -17  -1   5   22.76    5.68
 -17  -1   4   18.96    2.39
  17  -1  -4   18.84    1.53
  17  -1  -4   19.77    3.99
 -17  -1   4   20.06    2.11
 -17  -1   4   17.17    4.98
 -17  -1   3   28.54    2.79
  17  -1  -3   24.22    1.83
  17  -1  -3   22.74    4.34
 -17  -1   3   28.52    2.50
 -17  -1   3   25.54    5.91
  17  -1  -2  139.76   11.49
 -17  -1   2  143.78    7.82
  17  -1  -2  142.99    6.81
 -17  -1   2  116.41   12.61
 -17  -1   2  142.62    7.51
 -17  -1   1    0.74    1.23
  17  -1  -1    1.45    0.71
  17  -1  -1   -2.17    2.44
 -17  -1   1   -2.11    3.96
 -17  -1   1    0.30    1.06
 -17  -1   0   32.83    2.92
  17  -1   0   29.28    2.00
  17  -1   0   26.29    4.64
 -17  -1   0   27.90    2.49
 -17  -1   0   20.22    5.22
  17  -1   1   54.55    6.76
 -17  -1  -1   47.64    3.75
  17  -1   1   56.41    3.05
 -17  -1  -1   50.36    3.57
 -17  -1  -1   43.28    7.32
  17  -1   2   72.90    8.19
 -17  -1  -2   92.65    5.41
  17  -1   2   85.88    4.40
 -17  -1  -2   71.43    9.47
 -17  -1  -2   84.29    5.06
 -17  -1  -3    2.28    1.49
  17  -1   3    2.13    0.75
  17  -1   3    1.50    1.72
 -17  -1  -3   -1.01    2.12
 -17  -1  -3    1.19    1.24
  17  -1   4   23.03    1.72
 -17  -1  -4   22.52    2.26
  17  -1   5  122.14    5.83
 -17  -1  -5  114.20    6.43
  17  -1   6    0.89    0.63
  17  -1   6    1.89    0.63
 -17  -1  -6    0.29    1.09
  17  -1   7  137.03    6.63
  17  -1   7  143.64    6.66
 -17  -1  -7  140.77    7.32
  17  -1   8   12.32    1.14
  17  -1   8   14.81    1.26
 -17  -1  -8   13.45    1.78
  17  -1   9    1.82    0.59
  17  -1   9    2.80    0.70
  17  -1  10    4.40    0.70
 -17  -1 -10    4.36    1.11
  17  -1  10    4.82    0.79
  17  -1  11   55.63    2.97
 -17  -1 -11   62.16    3.46
  17  -1  11   62.03    3.11
 -17  -1 -12    4.27    0.95
  17  -1  12    3.89    0.67
 -17  -1 -13   11.62    1.10
  17  -1  13    6.89    0.73
 -17  -1 -14   -0.46    0.55
  17  -1  14    0.35    0.31
 -17  -1 -15    4.58    0.55
 -17   0  19    3.52    0.90
 -17   0  17    8.17    0.98
 -17   0  16    0.55    0.71
  17   0 -16    0.44    0.62
 -17   0  15    1.09    0.87
  17   0 -15    0.21    0.64
 -17   0  14    0.12    0.90
  17   0 -14    0.31    0.68
  17   0 -13   37.07    2.39
 -17   0  13   35.27    2.72
  17   0 -12   -0.27    0.80
 -17   0  12   -0.43    0.94
  17   0 -11    2.25    0.87
 -17   0  11    0.15    1.04
 -17   0  10    0.93    1.07
 -17   0   9   68.13    4.33
  17   0  -8   -1.19    1.68
 -17   0   8    0.80    1.07
 -17   0   7    4.85    1.36
  17   0  -7    2.71    2.01
 -17   0   7    1.67    1.30
 -17   0   6    1.29    1.18
  17   0  -6    1.38    1.71
 -17   0   6    1.19    3.35
 -17   0   6   -0.33    1.23
 -17   0   5   38.77    3.13
  17   0  -5   34.28    5.38
 -17   0   5   42.99    3.28
 -17   0   5   45.65    7.77
 -17   0   4    0.81    1.12
  17   0  -4   -0.70    1.97
 -17   0   4   -1.14    2.62
 -17   0   4   -0.32    1.26
  17   0  -3   70.14    7.72
 -17   0   3   68.96    4.55
 -17   0   3   79.12    4.69
 -17   0   3   72.63    9.68
 -17   0   2    0.66    1.06
  17   0  -2   -0.72    2.32
 -17   0   2   -2.20    3.25
 -17   0   2   -0.31    1.21
  17   0  -1   50.45    6.52
 -17   0   1   48.57    3.55
 -17   0   1   53.19    3.60
 -17   0   0   -0.66    1.18
  17   0   0    1.46    1.93
 -17   0   0   -2.17    3.05
 -17   0   0    0.30    1.17
  17   0   1   89.70    8.86
 -17   0  -1   89.75    5.36
 -17   0  -1  107.04   11.19
 -17   0  -1   84.22    5.18
 -17   0  -2    0.66    1.16
  17   0   2   -3.72    1.84
 -17   0  -2    1.06    2.81
 -17   0  -2    0.45    1.16
  17   0   3   -0.75    1.86
 -17   0  -3    1.04    2.17
 -17   0  -3    0.76    1.21
  17   0   4   -0.75    1.87
 -17   0  -4    2.02    2.50
 -17   0  -4    0.60    1.20
 -17   0  -5    0.97    2.04
 -17   0  -5    2.25    1.27
 -17   0  -6   -1.03    1.14
 -17   0  -7   97.20    5.54
 -17   0  -8    0.55    1.20
 -17   0  -9    0.64    1.12
 -17   0 -10    0.21    0.96
 -17   0 -11    9.80    1.38
 -17   0 -12   -0.34    0.85
 -17   0 -13    7.77    1.02
 -17   0 -14    0.97    0.62
 -17   0 -15    9.88    0.91
 -17   0 -16    0.37    0.32
 -17   1  19    9.22    0.85
 -17   1  18   13.29    1.23
  17   1 -16   11.37    1.07
  17   1 -15    6.00    0.88
  17   1 -14    3.61    0.83
  17   1 -13    3.67    0.92
  17   1 -12  112.79    5.65
  17   1 -11    0.91    0.83
 -17   1   9    0.30    1.20
 -17   1   8   22.73    2.31
  17   1  -7    1.36    1.91
 -17   1   7    4.40    2.72
 -17   1   7    0.15    1.24
  17   1  -6    4.12    2.14
 -17   1   6    6.56    3.55
 -17   1   6    3.79    1.40
  17   1  -5   25.42    4.58
 -17   1   5   30.04    2.58
 -17   1   5   19.48    5.09
  17   1  -4   17.16    3.85
 -17   1   4   16.05    4.86
 -17   1   4   17.38    2.04
  17   1  -3   31.74    5.21
 -17   1   3   24.95    2.45
 -17   1   3   27.58    6.22
  17   1  -2  148.78   11.48
 -17   1   2  126.82    6.84
  17   1  -1   -0.74    2.76
 -17   1   1   -2.11    3.55
 -17   1   1    1.49    1.24
  17   1   0   29.06    4.94
 -17   1   0   31.47    2.68
 -17   1   0   24.41    5.76
  17   1   1   52.63    6.76
 -17   1  -1   53.73    3.73
 -17   1  -1   58.96    8.55
  17   1   2   71.24    8.07
 -17   1  -2   68.18    9.05
 -17   1  -2   82.08    4.81
  17   1   3    0.76    1.59
 -17   1  -3    4.05    2.99
 -17   1  -3    1.19    1.20
 -17   1  -4   21.28    2.24
 -17   1  -5  120.78    6.58
 -17   1  -6    2.01    1.28
 -17   1  -7  139.45    7.29
 -17   1  -8   10.76    1.60
 -17   1  -9    2.71    1.02
 -17   1 -10    5.08    1.10
 -17   1 -11   61.13    3.51
 -17   1 -12    4.00    0.87
 -17   1 -13    9.59    1.08
 -17   1 -14   -0.21    0.52
 -17   1 -15    3.28    0.51
 -17   2  17   18.04    1.18
 -17   2  16   22.69    1.53
 -17   2  15    6.06    0.95
  17   2 -14   49.09    2.54
 -17   2  14   43.58    2.78
  17   2 -13   12.55    1.07
 -17   2  13    9.62    1.29
  17   2 -12   -0.39    0.56
 -17   2  12    0.42    0.88
  17   2 -11   15.04    1.31
 -17   2  11   13.82    1.57
  17   2 -10  124.27    5.97
 -17   2  10  121.57    6.37
  17   2  -9    1.10    0.68
 -17   2   9    1.59    0.95
 -17   2   8    0.50    0.94
 -17   2   7   34.40    2.64
 -17   2   6   66.47    4.07
 -17   2   5    5.15    1.30
 -17   2   4   66.34    4.08
 -17   2   3   25.75    2.31
 -17   2   2    1.48    1.03
 -17   2   1   27.68    2.38
 -17   2   0    4.88    1.29
 -17   2  -1    5.96    1.31
 -17   2  -2   33.81    2.68
 -17   2  -3    2.41    1.09
 -17   2  -4    2.87    1.08
 -17   2  -5   59.91    3.74
 -17   2  -6    3.60    1.10
 -17   2  -7    7.89    1.27
 -17   2  -8   22.02    1.82
 -17   2  -9    2.83    0.84
 -17   2 -10   12.69    1.27
 -17   2 -11   23.91    1.66
 -17   2 -12    5.81    0.75
 -17   2 -13    1.31    0.41
 -18  -4   9   -0.39    0.46
 -18  -4   9   -0.29    0.51
 -18  -4   8   14.02    1.25
 -18  -4   8   15.77    1.12
 -18  -4   7    6.03    0.89
 -18  -4   7    6.88    0.74
 -18  -4   6   61.80    3.37
 -18  -4   6   62.00    3.07
 -18  -4   5    1.52    0.38
 -18  -4   5    6.06    0.94
 -18  -4   4   -0.04    0.17
  18  -4  -4   -0.03    0.30
  18  -4  -3    7.39    0.65
  18  -4  -2   20.81    1.34
  18  -4  -2   18.94    1.18
  18  -4  -1    1.80    0.43
  18  -4   0    9.24    0.76
  18  -4   1    0.47    0.36
 -18  -3  15    4.87    0.65
 -18  -3  14   14.13    1.23
 -18  -3  14   13.34    1.01
 -18  -3  14   14.42    0.98
 -18  -3  13    1.02    0.54
 -18  -3  13    1.30    0.77
 -18  -3  12   54.32    3.45
 -18  -3  12   66.33    3.24
 -18  -3  11   -0.73    0.86
 -18  -3  10   15.02    1.68
 -18  -3   9   98.40    5.38
 -18  -3   8   -0.13    1.07
 -18  -3   7   34.84    2.75
 -18  -3   6   65.27    4.13
 -18  -3   5   48.49    3.45
  18  -3  -5   49.00    2.79
 -18  -3   4   77.53    4.80
  18  -3  -4   82.93    4.18
 -18  -3   3    0.72    1.16
  18  -3  -3   -0.07    0.71
  18  -3  -3   -0.38    0.41
 -18  -3   2   24.09    2.39
  18  -3  -2   27.62    1.93
  18  -3  -2   29.25    1.69
 -18  -3   1    6.35    1.39
  18  -3  -1    6.50    0.97
 -18  -3   0   27.18    2.42
  18  -3   0   29.22    1.96
  18  -3   1   20.05    1.57
  18  -3   2   29.05    1.94
  18  -3   3    8.88    1.02
  18  -3   4   54.65    2.99
  18  -3   5    2.31    0.68
  18  -3   6    3.64    0.69
  18  -3   6    2.93    0.54
  18  -3   7   -0.32    0.51
  18  -3   7    0.43    0.42
  18  -3   8    1.81    0.52
  18  -3   8    0.77    0.38
  18  -3   9    3.53    0.54
  18  -3   9    4.51    0.50
  18  -3  10    4.04    0.49
 -18  -2  17   14.83    1.19
 -18  -2  16    0.39    0.71
 -18  -2  15    2.40    0.56
 -18  -2  15    1.80    0.89
 -18  -2  15    1.33    0.54
 -18  -2  14   86.74    4.75
  18  -2 -14   92.18    4.07
 -18  -2  14   78.03    4.24
  18  -2 -13    1.01    0.45
 -18  -2  13    0.08    0.68
 -18  -2  12    0.13    1.03
  18  -2 -12    1.05    0.50
 -18  -2  12    1.05    0.77
  18  -2 -11    9.93    0.99
 -18  -2  11   10.79    1.71
 -18  -2  11    9.23    1.25
  18  -2 -10   -0.26    0.60
 -18  -2  10   -1.06    1.29
 -18  -2  10   -0.10    0.90
  18  -2  -9  101.78    4.95
 -18  -2   9  102.07    5.85
 -18  -2   9   97.61    5.30
  18  -2  -8   28.92    1.93
 -18  -2   8   26.69    2.72
 -18  -2   8   28.74    2.29
 -18  -2   7   89.98    5.44
 -18  -2   7   86.57    4.87
 -18  -2   6   64.37    4.39
  18  -2  -6   66.46    3.53
 -18  -2   6   61.81    3.84
 -18  -2   5    5.09    1.64
  18  -2  -5    7.42    1.00
 -18  -2   5    5.09    1.15
 -18  -2   4   21.20    2.48
  18  -2  -4   23.47    1.76
 -18  -2   4   23.48    2.07
  18  -2  -3   21.03    1.67
 -18  -2   3   21.90    2.48
 -18  -2   3   22.63    2.04
 -18  -2   2    6.03    1.69
  18  -2  -2    3.93    0.85
 -18  -2   2    5.17    1.18
  18  -2  -1   20.78    1.67
 -18  -2   1   18.30    1.89
  18  -2   0    1.76    0.75
 -18  -2   0   -0.12    0.94
  18  -2   1    1.19    0.72
 -18  -2  -1    0.73    0.89
  18  -2   2   -0.23    0.62
  18  -2   2    0.12    0.47
 -18  -2  -2   -0.59    0.97
  18  -2   3   64.26    3.51
  18  -2   3   64.56    3.32
 -18  -2  -3   67.83    3.90
  18  -2   4   34.49    2.17
  18  -2   4   35.19    2.03
 -18  -2  -4   31.14    2.42
  18  -2   5   62.57    3.17
  18  -2   5   58.68    3.01
  18  -2   6    5.67    0.89
  18  -2   6    6.34    0.78
 -18  -2  -6    7.67    1.19
  18  -2   7   43.34    2.42
 -18  -2  -7   40.77    2.56
  18  -2   7   42.38    2.34
  18  -2   8    7.99    0.92
 -18  -2  -8    8.95    1.07
  18  -2   8    9.16    0.89
  18  -2   9    0.41    0.46
 -18  -2  -9    0.25    0.56
  18  -2   9   -0.05    0.43
  18  -2  10   -0.04    0.40
 -18  -2 -10   -0.05    0.50
  18  -2  10    0.17    0.37
 -18  -2 -11   10.50    0.84
  18  -2  11   10.05    0.78
  18  -2  11   10.53    0.78
 -18  -1  18   50.36    2.60
 -18  -1  17   18.02    1.56
 -18  -1  17   19.47    1.47
 -18  -1  16    0.21    0.88
  18  -1 -16   -0.23    0.44
 -18  -1  16   -0.08    0.74
  18  -1 -15   26.21    1.66
 -18  -1  15   25.60    2.23
 -18  -1  15   24.89    1.96
  18  -1 -14   25.08    1.67
 -18  -1  14   28.13    2.40
 -18  -1  14   21.78    1.98
 -18  -1  13    2.80    1.33
  18  -1 -13    3.45    0.77
 -18  -1  13    3.46    1.14
  18  -1 -12    0.62    0.67
 -18  -1  12   -0.79    1.34
 -18  -1  12   -0.12    0.97
  18  -1 -11   -0.25    0.69
 -18  -1  11    0.17    1.25
 -18  -1  11    0.13    1.06
  18  -1 -10   34.38    2.38
 -18  -1  10   39.96    3.22
 -18  -1  10   39.40    2.92
 -18  -1   9   14.96    2.06
 -18  -1   9   15.80    1.93
 -18  -1   8   19.32    2.28
 -18  -1   8   15.80    1.95
 -18  -1   7   83.13    5.04
 -18  -1   7   67.82    4.45
[truncated: 2,652,912 more chars]
