# Supplementary material for: Direct structure determination of vemurafenib polymorphism from compact spherulites using 3D electron diffraction
Source: Commun Chem. 2023 Jan 23;6:18. doi: 10.1038/s42004-022-00804-2 (PMC9871043; doi:10.1038/s42004-022-00804-2)
Supplement: Supplementary file 4 — Supplementary Data 2 [file 42004_2022_804_MOESM4_ESM.cif]

data_Alpha-VMN-1893045-DFT


_energy -127485.10584623294
_symmetry_space_group_name_H-M 'P 1 2_1/n 1'
_symmetry_Int_Tables_number 14
_cell_length_a        19.07851257
_cell_length_b         5.67351651
_cell_length_c        19.99965005
_cell_angle_alpha     90.00000000
_cell_angle_beta      95.13513789
_cell_angle_gamma     90.00000000

loop_
_space_group_symop_operation_xyz
-x+1/2,y+1/2,-z+1/2
-x,-y,-z
x+1/2,-y+1/2,z+1/2
x,y,z

loop_
_atom_site_label
_atom_site_type_symbol
_atom_site_fract_x
_atom_site_fract_y
_atom_site_fract_z
_atom_site_occupancy
S001   S      0.61092582    0.91528478    0.06771200  1.0000
Cl02   Cl     0.82754265   -0.32609103    0.67238352  1.0000
F003   F      0.59265099    0.77188856    0.22145357  1.0000
F004   F      0.43898352    0.12505390    0.24103826  1.0000
O005   O      0.59967229    1.02671081    0.00162928  1.0000
O006   O      0.64769676    0.69144439    0.07425609  1.0000
O007   O      0.59278640    0.21170813    0.30760659  1.0000
N008   N      0.56848290    0.76053080    0.52637335  1.0000
N009   N      0.50761140    0.85339416    0.41738762  1.0000
H009   H      0.47924178    0.99935543    0.43195103  1.0000
N00A   N      0.53017975    0.87933872    0.09293282  1.0000
H00A   H      0.49168526    0.93776398    0.05767954  1.0000
C00B   C      0.55193416    0.71817520    0.46101007  1.0000
C00C   C      0.54440182    0.54753578    0.35643326  1.0000
C00D   C      0.57609257    0.52424605    0.42448756  1.0000
C00E   C      0.64006742    0.40221701    0.52778977  1.0000
C00F   C      0.68766367    0.23298955    0.56567257  1.0000
C00G   C      0.51121964    0.67435984    0.12806086  1.0000
C00H   C      0.61280849    0.60401602    0.55836914  1.0000
H00H   H      0.62786987    0.64247957    0.61120845  1.0000
C00I   C      0.62021146    0.36145866    0.45926919  1.0000
H00I   H      0.63754628    0.20554896    0.43368819  1.0000
C00J   C      0.53994674    0.62929606    0.19371463  1.0000
C00K   C      0.51817472    0.44431511    0.23261308  1.0000
C00L   C      0.55496357    0.39032225    0.30146864  1.0000
C00M   C      0.45960902    0.51882504    0.09978051  1.0000
H00M   H      0.43711158    0.54865000    0.04841920  1.0000
C00N   C      0.50336479    0.75252963    0.35531176  1.0000
H00N   H      0.47235875    0.83375923    0.31345958  1.0000
C00O   C      0.73540138    0.10017325    0.53107157  1.0000
H00O   H      0.74086508    0.13403058    0.47824492  1.0000
C00P   C      0.46433173    0.30290172    0.20258949  1.0000
C00Q   C      0.77788472   -0.07274163    0.56322173  1.0000
H00Q   H      0.81442440   -0.17445065    0.53591115  1.0000
C00R   C      0.68551936    0.19154886    0.63492248  1.0000
H00R   H      0.64970980    0.29110605    0.66382925  1.0000
C00S   C      0.43489021    0.33342322    0.13723737  1.0000
H00S   H      0.39356941    0.21652080    0.11584649  1.0000
C00T   C      0.77349440   -0.11225396    0.63160795  1.0000
C00U   C      0.72808988    0.01934169    0.66800444  1.0000
H00U   H      0.72579793   -0.01268190    0.72139745  1.0000
C00V   C      0.65388648    1.12624939    0.12514540  1.0000
H00B   H      0.62812499    1.29529777    0.11195026  1.0000
H00C   H      0.64183328    1.07376986    0.17562476  1.0000
C00W   C      0.73368903    1.13698155    0.11969629  1.0000
H00D   H      0.74449153    1.18216376    0.06804091  1.0000
H00E   H      0.75696755    0.96216901    0.13088654  1.0000
C00X   C      0.76763165    1.32030295    0.16920189  1.0000
H00F   H      0.74378691    1.49523382    0.16013963  1.0000
H00G   H      0.82425561    1.33586717    0.16423545  1.0000
H00J   H      0.76089727    1.26926574    0.22141093  1.0000

data_Beta-VMN-1893062-DFT


_energy -254830.49729115187
_symmetry_space_group_name_H-M 'P 1 2_1/c 1'
_symmetry_Int_Tables_number 14
_cell_length_a         9.86278008
_cell_length_b        12.72527799
_cell_length_c        35.71209458
_cell_angle_alpha     90.00000000
_cell_angle_beta      95.17504790
_cell_angle_gamma     90.00000000

loop_
_space_group_symop_operation_xyz
-x,-y,-z
-x,y+1/2,-z+1/2
x,-y+1/2,z+1/2
x,y,z

loop_
_atom_site_label
_atom_site_type_symbol
_atom_site_fract_x
_atom_site_fract_y
_atom_site_fract_z
_atom_site_occupancy
S01    S      0.70099502    0.40109207    0.00856925  1.0000
Cl03   Cl    -0.14145431    0.32611049    0.37543800  1.0000
F005   F      0.44443409    0.42657417    0.09215940  1.0000
F008   F      0.55522652    0.10481939    0.15472900  1.0000
N009   N      0.68461559    0.38942970    0.22676617  1.0000
H009   H      0.78240912    0.41867291    0.23464004  1.0000
O00A   O      0.29246032    0.28914480    0.15520927  1.0000
N00C   N      0.59050774    0.40047568    0.28684255  1.0000
C00F   C      0.49853154    0.33651187    0.19007906  1.0000
C00G   C      0.45884299    0.35065363    0.22779316  1.0000
C00H   C      0.33945448    0.34185767    0.24578224  1.0000
H00H   H      0.24372347    0.32250156    0.22957076  1.0000
N00I   N      0.56321335    0.36409677    0.02895395  1.0000
H00I   H      0.49219386    0.42350915    0.02843865  1.0000
O00K   O      0.64842800    0.47056138   -0.02171525  1.0000
C00M   C      0.34665141    0.36089080    0.28481804  1.0000
C00N   C      0.57943812    0.38182793    0.24990742  1.0000
C00O   C      0.63648267    0.36259322    0.19124114  1.0000
H00O   H      0.70287119    0.36350554    0.16873549  1.0000
C00P   C      0.49531416    0.26609603    0.12410695  1.0000
C00R   C      0.22561962    0.35295743    0.30656295  1.0000
C00W   C      0.50342143    0.32881466    0.09247775  1.0000
C00X   C      0.41811511    0.29941393    0.15727733  1.0000
C013   C      0.47486494    0.38775279    0.30361188  1.0000
H013   H      0.48513777    0.39862799    0.33396358  1.0000
C015   C      0.56987245    0.29800649    0.06109695  1.0000
C01B   C      0.63577101    0.20010644    0.06257674  1.0000
H01B   H      0.68931637    0.17405912    0.03894912  1.0000
C01C   C      0.11052069    0.29334903    0.29355650  1.0000
H01C   H      0.10775342    0.25117041    0.26690110  1.0000
C01D   C      0.56204257    0.16947908    0.12374771  1.0000
C01F   C      0.22255025    0.40468930    0.34142270  1.0000
H01F   H      0.30710694    0.45454451    0.35177227  1.0000
C01G   C     -0.00030700    0.33644425    0.34913498  1.0000
O01I   O      0.77733948    0.30872788   -0.00026247  1.0000
C01J   C      0.11222221    0.39579237    0.36306004  1.0000
H01J   H      0.11260413    0.43532294    0.39012475  1.0000
C01N   C      0.63320181    0.13553811    0.09414822  1.0000
H01N   H      0.68467924    0.05979826    0.09506329  1.0000
C01O   C     -0.00264365    0.28628359    0.31429153  1.0000
H01O   H     -0.09224458    0.24245965    0.30347240  1.0000
C01Q   C      0.80516472    0.47684742    0.04297803  1.0000
H01A   H      0.83297599    0.42203266    0.06626329  1.0000
H01D   H      0.89785315    0.49344678    0.02891313  1.0000
C01R   C      0.73901615    0.57746576    0.05642601  1.0000
H01E   H      0.65468219    0.55696505    0.07327083  1.0000
H01G   H      0.69429339    0.62325790    0.03221793  1.0000
C7     C      0.84491939    0.64486041    0.07988419  1.0000
H7A    H      0.92881869    0.66836639    0.06326132  1.0000
H7B    H      0.88930734    0.60201770    0.10485322  1.0000
H7C    H      0.79731563    0.71685858    0.08948751  1.0000
S002   S      0.77764084    0.57105136    0.49395117  1.0000
Cl04   Cl     1.63660648    0.61691913    0.15440742  1.0000
F006   F      1.00905071    0.59007184    0.41537251  1.0000
F007   F      0.92681305    0.94027796    0.37311778  1.0000
N00B   N      0.82579815    0.53391493    0.30682872  1.0000
H00B   H      0.74298144    0.48266732    0.30318131  1.0000
N00D   N      0.93268301    0.49169338    0.25022746  1.0000
O00E   O      1.12736284    0.79509815    0.34754958  1.0000
C00J   C      0.97541233    0.65476572    0.33266769  1.0000
C00L   C      1.02430349    0.61860564    0.29782261  1.0000
C00Q   C      0.92732782    0.54396096    0.28246975  1.0000
C00S   C      1.13759992    0.63686788    0.27782087  1.0000
H00S   H      1.21548810    0.69286870    0.28813463  1.0000
C00T   C      1.14798237    0.58159193    0.24401672  1.0000
C00U   C      0.97034140    0.76382963    0.39249136  1.0000
C00V   C      0.85509227    0.59890198    0.33666460  1.0000
H00V   H      0.78711265    0.60416498    0.35878886  1.0000
O00Y   O      0.82330686    0.49773929    0.52382588  1.0000
N00Z   N      0.91952405    0.63459111    0.48438499  1.0000
H00Z   H      0.99968535    0.58356203    0.48258006  1.0000
C010   C      0.96254397    0.69014351    0.42100769  1.0000
C011   C      1.26739158    0.59439069    0.22196432  1.0000
C012   C      1.39834850    0.61211038    0.24000961  1.0000
H012   H      1.41324417    0.61682487    0.27061866  1.0000
C014   C      1.03139060    0.73920933    0.35628334  1.0000
C016   C      1.04216476    0.51111185    0.23141387  1.0000
H016   H      1.04723893    0.46679437    0.20536965  1.0000
C017   C      0.92027037    0.86394828    0.39991650  1.0000
C018   C      1.51172779    0.61877847    0.21942728  1.0000
H018   H      1.61309396    0.63009631    0.23365333  1.0000
C019   C      1.25351597    0.58624102    0.18246748  1.0000
H019   H      1.15342994    0.57509050    0.16755525  1.0000
C01A   C      0.91184823    0.71243371    0.45551058  1.0000
O01E   O      0.67605033    0.64943914    0.50024923  1.0000
C01H   C      1.49449469    0.60952520    0.18026426  1.0000
C01K   C      0.85899317    0.81299770    0.46074451  1.0000
H01K   H      0.81642610    0.83063292    0.48707711  1.0000
C01L   C      0.86168466    0.88927255    0.43266914  1.0000
H01L   H      0.81915919    0.96723206    0.43616825  1.0000
C01M   C      1.36569418    0.59391683    0.16146380  1.0000
H01M   H      1.35326798    0.58765969    0.13090698  1.0000
C01P   C      0.72122260    0.49498288    0.45250810  1.0000
H01H   H      0.70882153    0.55172475    0.42910483  1.0000
H01I   H      0.80594827    0.44144175    0.44799048  1.0000
C01S   C      0.58809814    0.43597802    0.45742065  1.0000
H01P   H      0.50777813    0.49330244    0.46182475  1.0000
H01Q   H      0.60076667    0.38613127    0.48260041  1.0000
C01T   C      0.54513229    0.36685465    0.42308353  1.0000
H01R   H      0.53919144    0.41298669    0.39688432  1.0000
H01S   H      0.44454272    0.33198957    0.42594386  1.0000
H01T   H      0.61781028    0.30219735    0.42042660  1.0000

data_Gamma-VMN-1893054-DFT


_energy -63727.603784604406
_symmetry_space_group_name_H-M 'P -1'
_symmetry_Int_Tables_number 2
_cell_length_a         7.56871337
_cell_length_b        10.33703173
_cell_length_c        14.97228008
_cell_angle_alpha     99.07164273
_cell_angle_beta     100.38576628
_cell_angle_gamma    105.66387018

loop_
_space_group_symop_operation_xyz
-x,-y,-z
x,y,z

loop_
_atom_site_label
_atom_site_type_symbol
_atom_site_fract_x
_atom_site_fract_y
_atom_site_fract_z
_atom_site_occupancy
S01    S      0.80901808    0.19266028    0.70339758  1.0000
Cl02   Cl     0.98399675    0.90910878   -0.16365723  1.0000
F003   F      0.93112463    0.35257609    0.47512611  1.0000
F004   F      0.31034705    0.34714927    0.34017259  1.0000
O005   O      0.77603782    0.51934698    0.32995565  1.0000
O006   O      0.94685239    0.25153771    0.79106468  1.0000
O007   O      0.61012379    0.14000541    0.70258269  1.0000
N008   N      0.52712023    0.09548300    0.12621090  1.0000
H008   H      0.48101643   -0.00905388    0.09380924  1.0000
N009   N      0.83448423    0.31691061    0.64351201  1.0000
H009   H      0.97375350    0.37110055    0.64936641  1.0000
N00A   N      0.58236580    0.17740456   -0.01221761  1.0000
C00B   C      0.74826733    0.33914592    0.48125454  1.0000
C00C   C      0.69822457    0.31807363    0.56504618  1.0000
C00D   C      0.77276295    0.54630827   -0.03143052  1.0000
C00E   C      0.62237565    0.34943620    0.40389695  1.0000
C00F   C      0.70735172    0.42781444    0.01158412  1.0000
C00G   C      0.58578924    0.19816281    0.07855585  1.0000
C00H   C      0.68347686    0.39532645    0.31941163  1.0000
C00I   C      0.71012810    0.44513846    0.10713687  1.0000
H00I   H      0.76470135    0.54647335    0.15344782  1.0000
C00J   C      0.62760836    0.29817612    0.23195908  1.0000
C00K   C      0.43784469    0.33377929    0.41321186  1.0000
C00L   C      0.51159777    0.30851686    0.57045822  1.0000
H00L   H      0.47222851    0.30007619    0.63611781  1.0000
C00M   C      0.64833164    0.32754649    0.14201037  1.0000
C00N   C      0.55071197    0.15413212    0.21697309  1.0000
H00N   H      0.51466276    0.09041818    0.26614430  1.0000
C00O   C      0.78351774    0.68068678    0.01089220  1.0000
H00O   H      0.74119965    0.70018117    0.07615957  1.0000
C00P   C      0.64219644    0.29221698   -0.04402676  1.0000
H00P   H      0.63553843    0.27483337   -0.11844210  1.0000
C00Q   C      0.82869669    0.52746996   -0.11617954  1.0000
H00Q   H      0.83236677    0.42697759   -0.14887567  1.0000
C00R   C      0.87425944    0.05413590    0.64280845  1.0000
H00A   H      0.82637743   -0.03080857    0.67745861  1.0000
H00B   H      0.78811824    0.02565906    0.57101595  1.0000
C00S   C      0.37972226    0.31411837    0.49424383  1.0000
H00S   H      0.23688641    0.31109329    0.49885713  1.0000
C00T   C      0.90043386    0.76876645   -0.11371474  1.0000
C00U   C      0.89176011    0.63721208   -0.15777324  1.0000
H00U   H      0.93706030    0.62062990   -0.22245795  1.0000
C00V   C      0.84681290    0.79180353   -0.02963900  1.0000
H00V   H      0.85374316    0.89493574    0.00383951  1.0000
C00W   C      1.08690556    0.09068159    0.64852476  1.0000
H00C   H      1.12884512    0.17143181    0.60967315  1.0000
H00D   H      1.16487510    0.13447827    0.72145624  1.0000
C00X   C      1.13874498   -0.03757749    0.61070815  1.0000
H00E   H      1.05325158   -0.08898968    0.54027577  1.0000
H00F   H      1.11303054   -0.11272400    0.65503503  1.0000
H00G   H      1.28863632   -0.00954038    0.60896824  1.0000

data_Alpha-VMN-2169341-DFT 


_energy -127485.15656746653
_symmetry_space_group_name_H-M 'P 1 2_1/n 1'
_symmetry_Int_Tables_number 14
_cell_length_a        19.07450127
_cell_length_b         5.66661741
_cell_length_c        20.01908455
_cell_angle_alpha     90.00000000
_cell_angle_beta      94.93642244
_cell_angle_gamma     90.00000000

loop_
_space_group_symop_operation_xyz
-x+1/2,y+1/2,-z+1/2
-x,-y,-z
x+1/2,-y+1/2,z+1/2
x,y,z

loop_
_atom_site_label
_atom_site_type_symbol
_atom_site_fract_x
_atom_site_fract_y
_atom_site_fract_z
_atom_site_occupancy
O1     O      0.40303919    0.78213509    0.69319813  1.0000
N1     N      0.43195544    0.24104053    0.47350607  1.0000
C1     C      0.34723833   -0.13070873    0.87729625  1.0000
H1     H      0.36005942   -0.08368298    0.82662087  1.0000
H5     H      0.37219080   -0.29994791    0.89186990  1.0000
C5     C      0.48871415    0.32603455    0.87198902  1.0000
C9     C      0.45907407    0.36945696    0.80671684  1.0000
C13    C      0.47993348    0.55435607    0.76720768  1.0000
C17    C      0.53392733    0.69719227    0.79616430  1.0000
C21    C      0.56419120    0.66855776    0.86115522  1.0000
H9     H      0.60547752    0.78680157    0.88179016  1.0000
C25    C      0.54025768    0.48338694    0.89930653  1.0000
H13    H      0.56328054    0.45529773    0.95045127  1.0000
C29    C      0.44217360    0.60649175    0.69881771  1.0000
C33    C      0.49504456    0.24637923    0.64474870  1.0000
H17    H      0.52565186    0.16475347    0.68663463  1.0000
C37    C      0.45362536    0.45083648    0.64368491  1.0000
C41    C      0.42274304    0.47504475    0.57555680  1.0000
C45    C      0.44767451    0.28219822    0.53894431  1.0000
C49    C      0.38779120    0.39782442    0.44148453  1.0000
H21    H      0.37334363    0.36016623    0.38858467  1.0000
C53    C      0.35994074    0.59883941    0.47213693  1.0000
C57    C      0.37890367    0.63824519    0.54074731  1.0000
H25    H      0.36100637    0.79333567    0.56644135  1.0000
C61    C      0.31259865    0.76862238    0.43427198  1.0000
C65    C      0.31540663    0.81123154    0.36520412  1.0000
H29    H      0.35167008    0.71255099    0.33646339  1.0000
C69    C      0.27280200    0.98300229    0.33207052  1.0000
H33    H      0.27550103    1.01565724    0.27880737  1.0000
C73    C      0.22677924    1.11338730    0.36823656  1.0000
C77    C      0.22190896    1.07342664    0.43649366  1.0000
H37    H      0.18496759    1.17432121    0.46365876  1.0000
C81    C      0.26440797    0.90070563    0.46869771  1.0000
H41    H      0.25852416    0.86625319    0.52138175  1.0000
Cl1    Cl     0.17276280    1.32679450    0.32722454  1.0000
S1     S      0.39017139    0.08381861    0.93348880  1.0000
F1     F      0.40635105    0.22495811    0.78003078  1.0000
O5     O      0.40190645   -0.02508498    0.99981889  1.0000
N5     N      0.47054562    0.12118119    0.90765986  1.0000
H45    H      0.50943952    0.06371685    0.94255072  1.0000
C85    C      0.23312011   -0.32323730    0.83411873  1.0000
H49    H      0.24136482   -0.27934834    0.78172021  1.0000
H53    H      0.17619786   -0.33326111    0.83818999  1.0000
H57    H      0.25570712   -0.49891066    0.84517214  1.0000
F5     F      0.55853056    0.87492721    0.75701992  1.0000
O9     O      0.35290965    0.30691823    0.92667520  1.0000
N9     N      0.49162686    0.14645971    0.58261720  1.0000
H61    H      0.52014881    0.00048641    0.56813724  1.0000
C89    C      0.26727843   -0.13611701    0.88217295  1.0000
H65    H      0.25560002   -0.17432486    0.93402566  1.0000
H69    H      0.24501624    0.03896927    0.86923143  1.0000

data_Beta-VMN-2169342-DFT 


_energy -254826.88807901362
_symmetry_space_group_name_H-M 'P 1 2_1/c 1'
_symmetry_Int_Tables_number 14
_cell_length_a         9.85535609
_cell_length_b        12.75610739
_cell_length_c        35.71319291
_cell_angle_alpha     90.00000000
_cell_angle_beta      95.30542370
_cell_angle_gamma     90.00000000

loop_
_space_group_symop_operation_xyz
-x,-y,-z
-x,y+1/2,-z+1/2
x,-y+1/2,z+1/2
x,y,z

loop_
_atom_site_label
_atom_site_type_symbol
_atom_site_fract_x
_atom_site_fract_y
_atom_site_fract_z
_atom_site_occupancy
S1     S      0.29930976    0.59925328    0.99169688  1.0000
S5     S      0.22309463    0.43163999    0.50733819  1.0000
Cl1    Cl     1.13765208    0.67672426    0.62416934  1.0000
Cl5    Cl    -0.63652342    0.38258899    0.84621726  1.0000
F1     F      0.55285471    0.57333087    0.90759253  1.0000
F5     F     -0.00905578    0.41006829    0.58490490  1.0000
F9     F      0.07624911    0.06065857    0.62711200  1.0000
F13    F      0.44573980    0.89589433    0.84568844  1.0000
O1     O      0.70688981    0.71310607    0.84475178  1.0000
O5     O      0.35277480    0.53055798    1.02210731  1.0000
N1     N      0.31475324    0.61029442    0.77341339  1.0000
H1     H      0.21669670    0.58139250    0.76551974  1.0000
O9     O      0.17681878    0.50656095    0.47806633  1.0000
N5     N      0.17258060    0.46757696    0.69336121  1.0000
H5     H      0.25537564    0.51883995    0.69706434  1.0000
N9     N      0.40856924    0.59952880    0.71335075  1.0000
O13    O      0.32586911    0.35493114    0.50044175  1.0000
O17    O     -0.12557558    0.20424200    0.65291472  1.0000
N13    N      0.06566256    0.50894576    0.74995130  1.0000
O21    O      0.22295029    0.69153282    1.00034008  1.0000
N17    N      0.43668315    0.63586168    0.97105937  1.0000
H9     H      0.50713386    0.57619082    0.97130758  1.0000
N21    N      0.08172241    0.36655050    0.51612755  1.0000
H13    H      0.00022432    0.41651199    0.51752298  1.0000
C1     C      0.50096468    0.66349175    0.81012769  1.0000
C5     C      0.54055870    0.64949167    0.77242433  1.0000
C9     C      0.65996512    0.65820371    0.75446877  1.0000
H17    H      0.75579861    0.67772310    0.77068058  1.0000
C13    C      0.50428729    0.73442193    0.87604115  1.0000
C17    C      0.41989638    0.61813173    0.75028293  1.0000
C21    C      0.77341693    0.64701688    0.69368443  1.0000
C25    C     -0.14900959    0.41819371    0.75614100  1.0000
C29    C      0.58135275    0.70143599    0.84283335  1.0000
C33    C      0.02427770    0.34577162    0.66757932  1.0000
C37    C      0.36303199    0.63708355    0.80895107  1.0000
H21    H      0.29672109    0.63611646    0.83145169  1.0000
C41    C      0.49539202    0.67139827    0.90750676  1.0000
C45    C      0.03038203    0.23664181    0.60780368  1.0000
C49    C     -0.13824560    0.36299202    0.72237201  1.0000
H25    H     -0.21580498    0.30673099    0.71206733  1.0000
C53    C     -0.02502005    0.38167861    0.70238103  1.0000
C57    C      0.07122943    0.45689920    0.71770069  1.0000
C61    C      0.52422918    0.61211358    0.69660600  1.0000
H29    H      0.51368228    0.60126910    0.66625465  1.0000
C65    C      0.65262325    0.63894275    0.71544732  1.0000
C69    C      0.08153183    0.13706308    0.60035596  1.0000
C73    C      0.14402825    0.40232335    0.66359618  1.0000
H33    H      0.21211401    0.39746194    0.64151078  1.0000
C77    C     -0.26827607    0.40515267    0.77823009  1.0000
C81    C     -0.39979929    0.38797270    0.76031116  1.0000
H37    H     -0.41532875    0.38359764    0.72968745  1.0000
C85    C      0.03795832    0.31035063    0.57933926  1.0000
C89    C     -0.04355522    0.48894639    0.76876918  1.0000
H41    H     -0.04876190    0.53302284    0.79483378  1.0000
C93    C     -0.03059824    0.26082774    0.64404850  1.0000
C97    C      0.42976747    0.70219350    0.93899790  1.0000
C101   C      0.08919926    0.28857641    0.54489974  1.0000
C105   C      0.88845576    0.70669799    0.70667714  1.0000
H45    H      0.89152207    0.74835867    0.73341791  1.0000
C109   C     -0.25360159    0.41262355    0.81774917  1.0000
H49    H     -0.15307120    0.42328414    0.83258373  1.0000
C113   C      0.14026439    0.11223899    0.56760997  1.0000
H53    H      0.18341526    0.03466722    0.56413566  1.0000
C117   C     -0.51282368    0.38126611    0.78102869  1.0000
H57    H     -0.61453372    0.37032346    0.76684342  1.0000
C121   C      0.14271576    0.18854130    0.53961628  1.0000
H61    H      0.18565358    0.17144633    0.51331922  1.0000
C125   C      0.43855511    0.83119465    0.87659772  1.0000
C129   C      0.88578646    0.60495549    0.63706373  1.0000
H65    H      0.88527431    0.56548000    0.61000245  1.0000
C133   C      0.77599936    0.59545964    0.65881765  1.0000
H69    H      0.69165779    0.54526538    0.64858043  1.0000
C137   C      0.99793107    0.66496300    0.65086676  1.0000
C141   C      1.00101354    0.71456956    0.68580313  1.0000
H73    H      1.09061312    0.75852859    0.69656947  1.0000
C145   C     -0.36540209    0.40496747    0.83886653  1.0000
H77    H     -0.35211282    0.41078477    0.86943143  1.0000
C149   C      0.36519810    0.80037466    0.93776095  1.0000
H81    H      0.31272091    0.82674446    0.96149295  1.0000
C153   C     -0.49479741    0.38998546    0.82021194  1.0000
C157   C      0.36802338    0.86512643    0.90628872  1.0000
H85    H      0.31741334    0.94105918    0.90556017  1.0000
C161   C      0.26092712    0.42201930    0.94467104  1.0000
H89    H      0.30710747    0.37766985    0.96905584  1.0000
H93    H      0.34433087    0.44198021    0.92745316  1.0000
C165   C      0.27922336    0.50486692    0.54949775  1.0000
H97    H      0.19131990    0.55255303    0.55601082  1.0000
H101   H      0.30098813    0.44572850    0.57177588  1.0000
C169   C      0.19450847    0.52276693    0.95765381  1.0000
H105   H      0.10212578    0.50661642    0.97188880  1.0000
H109   H      0.16605831    0.57655686    0.93412886  1.0000
C173   C      0.40533805    0.57173364    0.54373971  1.0000
H113   H      0.38076548    0.62746879    0.52067689  1.0000
H117   H      0.48712039    0.52054361    0.53544603  1.0000
C177   C      0.45543587    0.63272743    0.57949913  1.0000
H121   H      0.55149545    0.67321470    0.57538728  1.0000
H125   H      0.47374299    0.57972722    0.60377537  1.0000
H129   H      0.38106609    0.69237373    0.58642560  1.0000
C181   C      0.15452520    0.35346654    0.92188619  1.0000
H133   H      0.10805697    0.39525621    0.89690676  1.0000
H137   H      0.07194376    0.33000265    0.93895720  1.0000
H141   H      0.20227069    0.28165315    0.91232205  1.0000

data_Gamma-VMN-2169343-DFT 


_energy -63726.31622771065
_symmetry_space_group_name_H-M 'P -1'
_symmetry_Int_Tables_number 2
_cell_length_a         7.52665565
_cell_length_b        10.31311504
_cell_length_c        14.92871587
_cell_angle_alpha     99.21284874
_cell_angle_beta      99.88918637
_cell_angle_gamma    105.09846586

loop_
_space_group_symop_operation_xyz
-x,-y,-z
x,y,z

loop_
_atom_site_label
_atom_site_type_symbol
_atom_site_fract_x
_atom_site_fract_y
_atom_site_fract_z
_atom_site_occupancy
S1     S      0.81437122    0.19237859    0.70247850  1.0000
Cl1    Cl     0.98693889    0.90882045   -0.16491031  1.0000
F1     F      0.92987290    0.35361202    0.47338106  1.0000
F3     F      0.30352805    0.34565212    0.34351149  1.0000
O1     O      0.77290682    0.51843710    0.32974238  1.0000
O3     O      0.95252008    0.25010873    0.78963923  1.0000
O5     O      0.61574444    0.13984826    0.70286120  1.0000
N1     N      0.52310862    0.09634870    0.12576418  1.0000
H1     H      0.47844976   -0.00811112    0.09375066  1.0000
N3     N      0.83758447    0.31757642    0.64319972  1.0000
H3     H      0.97637896    0.37176364    0.64826171  1.0000
N5     N      0.58136364    0.17793773   -0.01289907  1.0000
C1     C      0.74694241    0.34029632    0.48123207  1.0000
C3     C      0.69948348    0.31986357    0.56606327  1.0000
C5     C      0.77442045    0.54642634   -0.03217223  1.0000
C7     C      0.61862966    0.34956317    0.40447811  1.0000
C9     C      0.70694969    0.42800297    0.01072395  1.0000
C11    C      0.58298659    0.19876498    0.07795269  1.0000
C13    C      0.67876251    0.39522760    0.31927995  1.0000
C15    C      0.70770580    0.44532910    0.10638175  1.0000
H5     H      0.76179275    0.54641309    0.15276948  1.0000
C17    C      0.62173200    0.29880257    0.23147475  1.0000
C19    C      0.43417412    0.33385759    0.41582555  1.0000
C21    C      0.51335104    0.31141341    0.57380965  1.0000
H7     H      0.47597098    0.30415194    0.64040537  1.0000
C23    C      0.64438722    0.32804903    0.14136009  1.0000
C25    C      0.54485079    0.15506068    0.21656396  1.0000
H9     H      0.50795964    0.09154062    0.26590076  1.0000
C27    C      0.78751540    0.68133930    0.01108796  1.0000
H11    H      0.74607569    0.70157314    0.07702147  1.0000
C29    C      0.64208106    0.29256000   -0.04482249  1.0000
H13    H      0.63678589    0.27511366   -0.11933294  1.0000
C31    C      0.82968941    0.52710250   -0.11769802  1.0000
H15    H      0.83173225    0.42608077   -0.15116025  1.0000
C33    C      0.88102827    0.05391944    0.64059300  1.0000
H17    H      0.83778065   -0.02998433    0.67687244  1.0000
H19    H      0.79152587    0.02374207    0.56973804  1.0000
C35    C      0.37915333    0.31602188    0.49828127  1.0000
H21    H      0.23686155    0.31439950    0.50466792  1.0000
C37    C      0.90413124    0.76868517   -0.11452597  1.0000
C39    C      0.89391140    0.63669241   -0.15933288  1.0000
H23    H      0.93843325    0.61951636   -0.22470790  1.0000
C41    C      0.85174306    0.79227451   -0.02950094  1.0000
H25    H      0.85992347    0.89575433    0.00459515  1.0000
C43    C      1.09289194    0.09114037    0.64262890  1.0000
H27    H      1.17365256    0.14320702    0.71385329  1.0000
H29    H      1.12758369    0.16509463    0.59814556  1.0000
C45    C      1.15039599   -0.03803096    0.61085479  1.0000
H31    H      1.06137117   -0.09839933    0.54329453  1.0000
H33    H      1.13417965   -0.10529983    0.66095654  1.0000
H35    H      1.29859052   -0.00988299    0.60518063  1.0000

data_Delta-VMN-2169349-DFT


_energy -127407.51464644387
_symmetry_space_group_name_H-M 'P 1 2_1/c 1'
_symmetry_Int_Tables_number 14
_cell_length_a        13.93561691
_cell_length_b         7.95278965
_cell_length_c        21.92586063
_cell_angle_alpha     90.00000000
_cell_angle_beta     110.70613301
_cell_angle_gamma     90.00000000

loop_
_space_group_symop_operation_xyz
-x,-y,-z
-x,y+1/2,-z+1/2
x,-y+1/2,z+1/2
x,y,z

loop_
_atom_site_label
_atom_site_type_symbol
_atom_site_fract_x
_atom_site_fract_y
_atom_site_fract_z
_atom_site_occupancy
Cl1    Cl    -0.12810665   -0.08526502    0.92969001  1.0000
C1     C     -0.08465514   -0.07195357    0.86415703  1.0000
C5     C      0.01678873   -0.02468003    0.87505795  1.0000
H1     H      0.06840277    0.00594384    0.92415466  1.0000
C9     C      0.05098719   -0.01784619    0.82242472  1.0000
H5     H      0.13025232    0.01914908    0.83165417  1.0000
C13    C     -0.01480326   -0.05795772    0.75865165  1.0000
C17    C     -0.11638322   -0.10434097    0.74965538  1.0000
H9     H     -0.16797735   -0.13952582    0.70125408  1.0000
C21    C     -0.15209382   -0.11156689    0.80159553  1.0000
H13    H     -0.23077529   -0.14960051    0.79387035  1.0000
C25    C      0.02202812   -0.05631389    0.70284192  1.0000
C29    C     -0.04542215   -0.01720596    0.63879581  1.0000
H17    H     -0.12476442    0.01907924    0.62996670  1.0000
N1     N     -0.01826652   -0.01800973    0.58555141  1.0000
C33    C      0.07974843   -0.05645316    0.59637711  1.0000
C37    C      0.15499853   -0.09311999    0.65804933  1.0000
C41    C      0.12477056   -0.09508151    0.71231602  1.0000
H21    H      0.17898305   -0.12824463    0.76029600  1.0000
C45    C      0.24980879   -0.12066655    0.64658833  1.0000
C49    C      0.22689573   -0.10146702    0.57922160  1.0000
H25    H      0.27661486   -0.11108650    0.55073260  1.0000
N5     N      0.12599814   -0.06424356    0.54947420  1.0000
H29    H      0.09071861   -0.03846340    0.49962342  1.0000
C53    C      0.34763891   -0.15045050    0.69576277  1.0000
O1     O      0.36019234   -0.15850137    0.75496537  1.0000
C57    C      0.44093296   -0.16702670    0.67616814  1.0000
C61    C      0.49242020   -0.02496635    0.66686054  1.0000
C65    C      0.58355120   -0.03250287    0.65333885  1.0000
C69    C      0.62201411   -0.19252925    0.64790744  1.0000
H33    H      0.69118848   -0.20152495    0.63589958  1.0000
C73    C      0.57338452   -0.33870196    0.65718689  1.0000
H37    H      0.60512055   -0.46159883    0.65406978  1.0000
C77    C      0.48414305   -0.32236886    0.67145821  1.0000
F1     F      0.45200909    0.12894358    0.67267308  1.0000
F5     F      0.43490127   -0.46342586    0.68150473  1.0000
N9     N      0.63708287    0.11679007    0.64899129  1.0000
H41    H      0.63320051    0.21117274    0.68040592  1.0000
O5     O      0.67784161    0.06717538    0.54698611  1.0000
O9     O      0.68368365    0.35684782    0.59364967  1.0000
S1     S      0.63482547    0.19354228    0.57795754  1.0000
C81    C      0.50116985    0.21640364    0.52696363  1.0000
H45    H      0.50287771    0.23737482    0.47774065  1.0000
H49    H      0.46651157    0.09240504    0.52723280  1.0000
C85    C      0.44249674    0.35451124    0.54760564  1.0000
H53    H      0.47285561    0.47780853    0.54095872  1.0000
H57    H      0.45457414    0.34186963    0.59960177  1.0000
C89    C      0.32679791    0.34576020    0.50806270  1.0000
H61    H      0.28781414    0.45208900    0.52133487  1.0000
H65    H      0.31130456    0.35424349    0.45550200  1.0000
H69    H      0.29336362    0.22821415    0.51793579  1.0000

data_Epsilon-VMN-2169344-DFT


_energy -127423.31603106922
_symmetry_space_group_name_H-M 'P 1 2_1 1'
_symmetry_Int_Tables_number 4
_cell_length_a         4.85144322
_cell_length_b        22.35696996
_cell_length_c        19.90998259
_cell_angle_alpha     90.00000000
_cell_angle_beta      94.42324050
_cell_angle_gamma     90.00000000

loop_
_space_group_symop_operation_xyz
-x,y+1/2,-z
x,y,z

loop_
_atom_site_label
_atom_site_type_symbol
_atom_site_fract_x
_atom_site_fract_y
_atom_site_fract_z
_atom_site_occupancy
Cl1    Cl     0.06545352    0.27674754    1.07127340  1.0000
C1     C      0.28420199    0.30598015    1.13748356  1.0000
C3     C      0.40884639    0.36155423    1.12977474  1.0000
H1     H      0.36395765    0.38796682    1.08432943  1.0000
C5     C      0.59141763    0.38333857    1.18166688  1.0000
H3     H      0.68368262    0.42703048    1.17488798  1.0000
C7     C      0.65302219    0.35041849    1.24123850  1.0000
C9     C      0.51884420    0.29509635    1.24793999  1.0000
H5     H      0.55801800    0.26836198    1.29343597  1.0000
C11    C      0.33537969    0.27285035    1.19659180  1.0000
H7     H      0.23366758    0.23010798    1.20285452  1.0000
C13    C      0.84771691    0.37408363    1.29576642  1.0000
C15    C      1.05409488    0.41596528    1.28092842  1.0000
H9     H      1.07603103    0.42947128    1.22894582  1.0000
N1     N      1.23639267    0.44073930    1.32709183  1.0000
C17    C      1.21405220    0.42286911    1.39058614  1.0000
N3     N      1.37779428    0.44222905    1.44654793  1.0000
H11    H      1.53698083    0.47377402    1.44420942  1.0000
C19    C      1.29187914    0.41491023    1.50228696  1.0000
H13    H      1.39543832    0.42355520    1.55164481  1.0000
C21    C      1.06677152    0.37717061    1.48459811  1.0000
C23    C      1.01673737    0.38157487    1.41221282  1.0000
C25    C      0.82988878    0.35661554    1.36320237  1.0000
H15    H      0.67166380    0.32566803    1.37772637  1.0000
C27    C      0.91648714    0.34084387    1.52925696  1.0000
O1     O      0.70599723    0.31177172    1.51058869  1.0000
C29    C      1.02883445    0.33869393    1.60247612  1.0000
C31    C      1.17830170    0.28959432    1.62937181  1.0000
F1     F      1.20396683    0.24090329    1.58853928  1.0000
C33    C      1.30348872    0.28823781    1.69451224  1.0000
H17    H      1.42405644    0.24945185    1.71214059  1.0000
C35    C      1.26574706    0.33717513    1.73659868  1.0000
H19    H      1.35589341    0.33694153    1.78837958  1.0000
C37    C      1.10804959    0.38657495    1.71326682  1.0000
C39    C      0.99937871    0.38640104    1.64607634  1.0000
F3     F      0.85569682    0.43631005    1.62184036  1.0000
N5     N      1.05782500    0.43622623    1.75622017  1.0000
H21    H      0.88017769    0.45880625    1.74044005  1.0000
S1     S      1.32412575    0.48481713    1.76810221  1.0000
O3     O      1.43453726    0.50106524    1.70446423  1.0000
O5     O      1.52090057    0.45935608    1.81883680  1.0000
C41    C      1.15421404    0.54804249    1.80240858  1.0000
H23    H      0.99526691    0.56332426    1.76376543  1.0000
H25    H      1.05465809    0.53155400    1.84655336  1.0000
C43    C      1.36471204    0.59763093    1.82194874  1.0000
H27    H      1.53881310    0.57844300    1.85360509  1.0000
H29    H      1.44527060    0.61593817    1.77597434  1.0000
C45    C      1.22401593    0.64689832    1.86066382  1.0000
H31    H      1.36148226    0.68545234    1.87049831  1.0000
H33    H      1.16022979    0.62990154    1.90890082  1.0000
H35    H      1.03774331    0.66319756    1.83141541  1.0000
Cl3    Cl     0.00646243    0.68713800    0.67608044  1.0000
C47    C     -0.24906635    0.66273810    0.61492579  1.0000
C49    C     -0.35272152    0.60474390    0.61923552  1.0000
H37    H     -0.27810304    0.57496772    0.65979504  1.0000
C51    C     -0.55139082    0.58461702    0.56992129  1.0000
H39    H     -0.62573302    0.53879574    0.57360625  1.0000
C53    C     -0.64579843    0.62180750    0.51575346  1.0000
C55    C     -0.54312497    0.68059109    0.51429440  1.0000
H41    H     -0.61972484    0.71140271    0.47495218  1.0000
C57    C     -0.34476781    0.70146237    0.56328230  1.0000
H43    H     -0.26689655    0.74705890    0.56080603  1.0000
C59    C     -0.83948806    0.59951994    0.46006436  1.0000
C61    C     -1.03447401    0.55461203    0.47257045  1.0000
H45    H     -1.04936010    0.53797216    0.52365261  1.0000
N7     N     -1.21266436    0.53029642    0.42526641  1.0000
C63    C     -1.19707349    0.55152602    0.36288115  1.0000
N9     N     -1.35655482    0.53198387    0.30626360  1.0000
H47    H     -1.50870885    0.49890846    0.30750963  1.0000
C65    C     -1.27956794    0.56244496    0.25167163  1.0000
H49    H     -1.38048961    0.55399990    0.20205396  1.0000
C67    C     -1.06756881    0.60317036    0.27085924  1.0000
C69    C     -1.01230933    0.59646625    0.34321285  1.0000
C71    C     -0.82912197    0.62089720    0.39365026  1.0000
H51    H     -0.67842524    0.65458777    0.38143902  1.0000
C73    C     -0.93996206    0.64421027    0.22654444  1.0000
O7     O     -0.75524316    0.68028722    0.24524366  1.0000
C75    C     -1.04780444    0.64259606    0.15219633  1.0000
C77    C     -1.23328714    0.68563897    0.12457012  1.0000
F5     F     -1.30767106    0.73111184    0.16522063  1.0000
C79    C     -1.34569480    0.68455114    0.05815278  1.0000
H53    H     -1.48938283    0.71936246    0.03967108  1.0000
C81    C     -1.26727717    0.63851266    0.01622865  1.0000
H55    H     -1.34942516    0.63639239   -0.03610572  1.0000
C83    C     -1.07909493    0.59457413    0.04032753  1.0000
C85    C     -0.97350972    0.59814115    0.10790400  1.0000
F7     F     -0.78537343    0.55546051    0.13136228  1.0000
N11    N     -1.00623972    0.54661085   -0.00308768  1.0000
H57    H     -0.80208553    0.53330789    0.00448929  1.0000
S3     S     -1.21277825    0.48590914    0.00304466  1.0000
C87    C     -1.06818099    0.43236815   -0.05167893  1.0000
H59    H     -1.05577617    0.45399316   -0.10074734  1.0000
H61    H     -0.85899567    0.42268522   -0.02922842  1.0000
O9     O     -1.48497538    0.50413273   -0.02608931  1.0000
O11    O     -1.19707550    0.46233040    0.07124566  1.0000
C89    C     -1.25129686    0.37615494   -0.05807597  1.0000
H63    H     -1.27422794    0.35732398   -0.00777680  1.0000
H65    H     -1.45685865    0.38886842   -0.08056287  1.0000
C91    C     -1.12127746    0.32987556   -0.10320276  1.0000
H67    H     -1.10630259    0.34772746   -0.15420412  1.0000
H69    H     -1.24626399    0.28884265   -0.10764700  1.0000
H71    H     -0.91212391    0.31747919   -0.08254260  1.0000
